# Supplementary material for: Clonal and Horizontal Transmission of blaNDM among Klebsiella pneumoniae in Children’s Intensive Care Units
Source: Microbiol Spectr. 2022 Jun 27;10(4):e01574-21. doi: 10.1128/spectrum.01574-21 (PMC9431529; doi:10.1128/spectrum.01574-21)
Supplement: Supplemental file 2 — Supplemental material. Download spectrum.01574-21-s0002.xlsx, XLSX file, 0.2 MB [file spectrum.01574-21-s0002.xlsx]

## Sheet: Table S1
Table S1 Sources, MLST, Plasmid type, antibiotic resistance gene and virulence gene characterization of NDM-KP
Isolate	Sources	epartmene	Collecting location	MLST	gapA	infB	mdh	pgi	phoE	rpoB	tonB	K_locus	O_locus	virulence_score	resistance_score	(AGly)aac3-IId	(AGly)aac6-Ib	(AGly)aadA16	(AGly)aadA2	(AGly)aph3-Ia	(AGly)aphA6	(AGly)rmtB	(AGly)strA	(AGly)strB	(Bla)Penicillin_Binding_Protein_Ecoli	(Bla)ampH	(Bla)blaCTX-M-14	(Bla)blaCTX-M-15	(Bla)blaCTX-M-3	(Bla)blaDHA-1	(Bla)blaFONA-5	(Bla)blaIMP-4	(Bla)blaLAP-2	(Bla)blaNDM-1	(Bla)blaNDM-4	(Bla)blaNDM-5	(Bla)blaSFO-1	(Bla)blaSHV-1	(Bla)blaSHV-106	(Bla)blaSHV-110	(Bla)blaSHV-12	(Bla)blaSHV-145	(Bla)blaSHV-172	(Bla)blaSHV-187	(Bla)blaSHV-25	(Bla)blaSHV-33	(Bla)blaSHV-60	(Bla)blaTEM-105	(Bla)blaTEM-206
17-387	blood	PICU	Jiangxi Provincial Children's Hospital	ST76	4	1	1	1	21	1	35	KL10	O3/O3a	0	2	.	.	.	.	.	.	.	.	.	100	100	.	.	100	.	.	.	.	100	.	.	.	.	.	.	100	.	.	.	.	.	.	.	89.9
17-415	sputum	PICU	Children's Hospital of Shanghai Jiaotong University	ST48	2	5	2	2	7	1	10	KL62	O1v1	1	2	.	.	.	100	100	.	.	.	.	100	100	.	.	100	.	.	.	.	.	.	100	.	.	.	.	.	.	100	.	.	.	.	100	.
17-416	sputum	PICU	Children's Hospital of Shanghai Jiaotong University	ST37	2	9	2	1	13	1	16	KL15	O4	0	2	100	.	.	100	.	.	.	.	.	100	100	.	.	.	.	100	.	.	100	.	.	100	.	.	.	.	.	.	100	.	.	.	100	.
17-417	sputum	PICU	Children's Hospital of Shanghai Jiaotong University	ST48	2	5	2	2	7	1	10	KL62	O1v1	1	2	.	.	.	100	100	.	.	.	.	100	100	.	.	100	.	.	.	.	.	.	100	.	.	.	.	.	.	100	.	.	.	.	100	.
17-427	sputum	PICU	Children's Hospital of Fudan University	ST278	4	1	1	1	12	1	4	KL136	O2v2	0	2	.	.	.	.	.	.	.	.	.	100	100	.	.	.	.	.	.	.	100	.	.	.	.	.	.	100	.	.	.	.	.	.	.	.
17-428	sputum	PICU	Children's Hospital of Fudan University	ST107	2	1	2	17	27	1	39	KL107	O1v1	0	2	.	.	.	100	.	.	.	.	.	100	100	.	.	100	.	.	.	.	100	.	.	.	.	.	.	100	.	.	.	.	.	.	.	.
A135	sputum	PICU	Zhengzhou Children's Hospital	ST782	1	1	2	1	1	1	1	KL61	O2v1	1	2	.	.	.	.	.	.	.	.	.	100	100	100	.	.	.	.	.	.	.	.	100	.	.	100	.	.	.	.	.	.	.	.	.	.
A156	sputum	PICU	Zhengzhou Children's Hospital	ST17	2	1	1	1	4	4	4	KL25	O5	1	2	.	.	.	.	.	.	.	100	100	100	100	.	.	.	.	.	.	.	.	100	.	.	.	.	.	.	.	.	81.31	.	.	.	.	.
A20	sputum	PICU	Zhengzhou Children's Hospital	ST45	2	1	1	6	7	1	12	KL62	O2v1	1	2	100	.	.	100	.	.	.	.	.	100	100	.	.	.	.	100	.	.	100	.	.	100	.	.	.	.	.	.	.	.	.	100	100	.
A23	sputum	PICU	Zhengzhou Children's Hospital	ST45	2	1	1	6	7	1	12	KL62	O2v1	1	2	100	.	.	100	.	.	.	.	.	100	100	.	.	.	.	100	.	.	100	.	.	100	.	.	.	.	.	.	.	.	.	100	100	.
A30	blood	PICU	Zhengzhou Children's Hospital	ST45	2	1	1	6	7	1	12	KL62	O2v1	1	2	100	.	.	100	.	.	.	.	.	100	100	.	.	.	.	100	.	.	100	.	.	100	.	.	.	.	.	.	.	.	.	100	.	.
A55	sputum	PICU	Zhengzhou Children's Hospital	ST1140	10	1	11	1	9	8	43	KL125	O3b	0	2	.	.	.	.	.	.	.	.	.	100	100	.	100	.	.	.	.	.	.	.	100	.	.	.	.	.	.	.	100	.	.	.	100	.
A61	sputum	PICU	Zhengzhou Children's Hospital	ST292	2	1	2	1	1	1	4	KL38	O3b	0	2	100	.	.	100	.	.	.	.	.	100	100	.	.	.	.	100	.	.	100	.	.	100	.	.	.	.	.	100	.	.	.	.	.	.
A81	sputum	PICU	Zhengzhou Children's Hospital	ST292	2	1	2	1	1	1	4	KL38	O3b	0	2	100	.	.	100	.	.	.	.	.	100	100	.	.	.	.	100	.	.	100	.	.	100	.	.	.	.	.	100	.	.	.	.	.	.
A88	blood	PICU	Zhengzhou Children's Hospital	ST1140	10	1	11	1	9	8	43	KL125	O3b	0	2	.	.	.	.	.	.	.	.	.	100	100	.	100	.	.	.	.	.	.	.	100	.	.	.	.	.	.	.	100	.	.	.	100	.
A96	sputum	PICU	Zhengzhou Children's Hospital	ST37	2	9	2	1	13	1	16	KL38	O3b	0	2	.	.	.	.	.	100	.	.	.	100	100	.	.	.	.	.	100	.	100	.	.	.	.	.	100	.	.	.	.	.	.	.	100	.
EK18	sputum	PICU	Children's Hospital of Fudan University	ST551	3	1	1	1	9	4	135	KL158	O1v1	0	2	.	.	.	.	.	.	.	.	.	100	100	.	.	.	.	.	.	.	100	.	.	.	.	.	.	.	.	.	100	.	.	.	.	.
EK26	sputum	PICU	Children's Hospital of Fudan University	ST278	4	1	1	1	12	1	4	KL136	O2v2	0	2	.	.	.	.	.	.	.	.	.	100	100	.	.	.	.	.	.	.	100	.	.	.	.	.	.	100	.	.	.	.	.	.	.	.
EK31	sputum	PICU	Children's Hospital of Fudan University	ST278	4	1	1	1	12	1	4	KL136	O2v2	0	2	.	.	.	.	.	.	.	.	.	100	100	.	.	.	.	.	.	.	100	.	.	.	.	.	.	100	.	.	.	.	.	.	.	.
EK39	sputum	PICU	Children's Hospital of Fudan University	ST45	2	1	1	6	7	1	12	KL24	O2v1	1	2	.	.	.	.	.	.	.	.	.	100	100	.	100	.	.	.	.	.	100	.	.	.	.	.	.	100	.	.	.	.	.	.	100	.
EK42	sputum	PICU	Children's Hospital of Fudan University	ST15	1	1	1	1	1	1	1	KL154	O1v1	0	2	100	.	100	.	100	.	.	.	100	100	100	.	.	.	100	.	.	.	100	.	.	.	.	.	.	99.07	.	.	.	.	.	.	.	.
ET18	sputum	NICU	Children's Hospital of Shanghai Jiaotong University	ST14	1	6	1	1	1	1	1	KL2	O1v1	1	2	.	.	.	.	.	.	.	.	.	100	100	.	100	.	.	.	.	.	100	.	.	.	.	.	.	.	.	.	.	.	.	.	100	.
ET19	sputum	NICU	Children's Hospital of Shanghai Jiaotong University	ST14	1	6	1	1	1	1	1	KL2	O1v1	1	2	.	.	.	.	.	.	.	.	.	100	100	.	100	.	.	.	.	.	100	.	.	.	.	.	.	.	.	.	.	.	.	.	100	.
ET22	sputum	NICU	Children's Hospital of Shanghai Jiaotong University	ST14	1	6	1	1	1	1	1	KL2	O1v1	1	2	.	.	.	.	.	.	.	.	.	100	100	.	100	.	.	.	.	.	100	.	.	.	.	.	.	99.07	.	.	.	.	.	.	100	.
ET23	sputum	NICU	Children's Hospital of Shanghai Jiaotong University	ST14	1	6	1	1	1	1	1	KL2	O1v1	1	2	.	.	.	.	.	.	.	.	.	100	100	.	100	.	.	.	.	.	100	.	.	.	.	.	.	.	.	.	.	.	.	.	100	.
ET57	sputum	NICU	Children's Hospital of Shanghai Jiaotong University	ST48	2	5	2	2	7	1	10	KL62	O1v1	1	2	.	.	.	100	100	.	.	.	.	100	100	.	.	100	.	.	.	.	.	.	100	.	.	.	.	.	.	100	.	.	.	.	100	.
ET58	sputum	NICU	Children's Hospital of Shanghai Jiaotong University	ST37	2	9	2	1	13	1	16	KL8	O2v2	1	2	.	.	.	.	.	.	.	.	.	100	100	.	.	.	.	.	.	.	100	.	.	.	.	.	.	.	.	.	100	.	.	.	.	.
ET59	sputum	NICU	Children's Hospital of Shanghai Jiaotong University	ST48	2	5	2	2	7	1	10	KL62	O1v1	1	2	.	.	.	100	100	.	.	.	.	100	100	.	.	100	.	.	.	.	.	.	100	.	.	.	.	.	.	100	.	.	.	.	100	.
ET60	sputum	NICU	Children's Hospital of Shanghai Jiaotong University	ST48	2	5	2	2	7	1	10	KL62	O1v1	1	2	.	.	.	100	100	.	.	.	.	100	100	.	.	100	.	.	.	.	.	.	100	.	.	.	.	.	.	100	.	.	.	.	100	.
ET61	sputum	NICU	Children's Hospital of Shanghai Jiaotong University	ST48	2	5	2	2	7	1	10	KL62	O1v1	1	2	.	.	.	100	100	.	.	.	.	100	100	.	.	100	.	.	.	.	.	.	100	.	.	.	.	.	.	100	.	.	.	.	100	.
ET62	sputum	NICU	Children's Hospital of Shanghai Jiaotong University	ST48	2	5	2	2	7	1	10	KL62	O1v1	1	2	.	.	.	100	100	.	.	.	.	100	100	.	.	100	.	.	.	.	.	.	100	.	.	.	.	.	.	100	.	.	.	.	100	.
ET67	sputum	NICU	Children's Hospital of Shanghai Jiaotong University	ST14	1	6	1	1	1	1	1	KL2	O1v1	1	2	.	.	.	.	.	.	.	.	.	100	100	.	100	.	.	.	.	.	100	.	.	.	.	.	.	.	.	.	.	.	.	.	100	.
ET68	sputum	NICU	Children's Hospital of Shanghai Jiaotong University	ST48	2	5	2	2	7	1	10	KL62	O1v1	1	2	.	.	.	100	100	.	.	.	.	100	100	.	.	100	.	.	.	.	.	.	100	.	.	.	.	.	.	100	.	.	.	.	100	.
ET69	sputum	NICU	Children's Hospital of Shanghai Jiaotong University	ST14	1	6	1	1	1	1	1	KL2	O1v1	1	2	.	.	.	.	.	.	.	.	.	100	100	.	100	.	.	.	.	.	100	.	.	.	.	.	.	.	.	.	.	.	.	.	100	.
ET70	sputum	NICU	Children's Hospital of Shanghai Jiaotong University	ST48	2	5	2	2	7	1	10	KL62	O1v1	1	2	.	.	.	100	100	.	.	.	.	100	100	.	.	100	.	.	.	.	.	.	100	.	.	.	.	.	.	100	.	.	.	.	100	.
ET71	sputum	NICU	Children's Hospital of Shanghai Jiaotong University	ST48	2	5	2	2	7	1	10	KL62	O1v1	1	2	.	.	.	100	100	.	.	.	.	100	100	.	.	100	.	.	.	.	.	.	100	.	.	.	.	.	.	100	.	.	.	.	100	.
ET72	sputum	NICU	Children's Hospital of Shanghai Jiaotong University	ST14	1	6	1	1	1	1	1	KL2	O1v1	1	2	.	.	.	.	.	.	.	.	.	100	100	.	100	.	.	.	.	.	100	.	.	.	.	.	.	.	.	.	.	.	.	.	100	.
ET73	sputum	NICU	Children's Hospital of Shanghai Jiaotong University	ST14	1	6	1	1	1	1	1	KL2	O1v1	1	2	.	.	.	.	.	.	.	.	.	100	100	.	100	.	.	.	.	.	100	.	.	.	.	.	.	.	.	.	.	.	.	.	100	.
ET74	sputum	NICU	Children's Hospital of Shanghai Jiaotong University	ST37	2	9	2	1	13	1	16	KL15	O4	0	2	100	.	.	100	.	.	.	.	.	100	100	.	.	.	.	100	.	.	100	.	.	100	.	.	.	.	.	.	100	.	.	.	100	.
ET75	sputum	NICU	Children's Hospital of Shanghai Jiaotong University	ST17	2	1	1	1	4	4	4	KL111	O3b	0	2	.	.	.	.	.	.	.	.	.	100	100	100	.	.	100	.	.	.	100	.	.	.	.	.	.	.	.	.	100	.	.	.	.	.
ET76	sputum	NICU	Children's Hospital of Shanghai Jiaotong University	ST14	1	6	1	1	1	1	1	KL2	O1v1	1	2	.	.	.	.	.	.	.	.	.	100	100	.	100	.	.	.	.	.	100	.	.	.	.	.	.	.	.	.	.	.	.	.	100	.
ET77	sputum	NICU	Children's Hospital of Shanghai Jiaotong University	ST14	1	6	1	1	1	1	1	KL2	O1v1	1	2	.	.	.	.	.	.	.	.	.	100	100	.	100	.	.	.	.	.	100	.	.	.	.	.	.	.	.	.	.	.	.	.	100	.
ET78	sputum	NICU	Children's Hospital of Shanghai Jiaotong University	ST17	2	1	1	1	4	4	4	KL111	O3b	0	2	.	.	.	.	.	.	.	.	.	100	100	100	.	.	100	.	.	.	100	.	.	.	.	.	.	.	.	.	100	.	.	.	.	.
ET79	sputum	NICU	Children's Hospital of Shanghai Jiaotong University	ST3247	2	138	1	1	4	4	4	KL102	O2v2	0	2	.	.	.	.	.	.	.	.	.	100	100	.	.	.	.	.	.	.	100	.	.	.	.	.	.	.	100	.	.	.	.	.	.	.
ET80	sputum	NICU	Children's Hospital of Shanghai Jiaotong University	ST48	2	5	2	2	7	1	10	KL62	O1v1	1	2	.	.	.	100	100	.	.	.	.	100	100	.	.	100	.	.	.	.	.	.	100	.	.	.	.	.	.	100	.	.	.	.	100	.
ET81	sputum	NICU	Children's Hospital of Shanghai Jiaotong University	ST48	2	5	2	2	7	1	10	KL62	O1v1	1	2	.	.	.	100	100	.	.	.	.	100	100	.	.	100	.	.	.	.	.	.	100	.	.	.	.	.	.	100	.	.	.	.	100	.
ET82	sputum	NICU	Children's Hospital of Shanghai Jiaotong University	ST48	2	5	2	2	7	1	10	KL62	O1v1	1	2	.	.	.	100	100	.	.	.	.	100	100	.	.	100	.	.	.	.	.	.	100	.	.	.	.	.	.	100	.	.	.	.	100	.
ET83	sputum	NICU	Children's Hospital of Shanghai Jiaotong University	ST48	2	5	2	2	7	1	10	KL62	O1v1	1	2	.	.	.	100	100	.	.	.	.	100	100	.	.	100	.	.	.	.	.	.	100	.	.	.	.	.	.	100	.	.	.	.	100	.
ET95	sputum	NICU	Children's Hospital of Shanghai Jiaotong University	ST37	2	9	2	1	13	1	16	KL15	O4	0	2	100	.	.	100	.	.	.	.	.	100	100	.	.	.	.	100	.	.	100	.	.	100	.	.	.	.	.	.	100	.	.	.	100	.
ET96	sputum	NICU	Children's Hospital of Shanghai Jiaotong University	ST37	2	9	2	1	13	1	16	KL15	O4	0	2	100	.	.	100	.	.	.	.	.	100	100	.	.	.	.	100	.	.	100	.	.	100	.	.	.	.	.	.	100	.	.	.	100	.
ET98	sputum	NICU	Children's Hospital of Shanghai Jiaotong University	ST48	2	5	2	2	7	1	10	KL62	O1v1	1	2	.	.	.	100	100	.	.	.	.	100	100	.	.	100	.	.	.	.	.	.	100	.	.	.	.	.	.	100	.	.	.	.	100	.
ET99	sputum	NICU	Children's Hospital of Shanghai Jiaotong University	ST48	2	5	2	2	7	1	10	KL62	O1v1	1	2	.	.	.	100	100	.	.	.	.	100	100	.	.	100	.	.	.	.	.	.	100	.	.	.	.	.	.	100	.	.	.	.	100	.
K107	urine	NICU	Children's Hospital of Shanghai Jiaotong University	ST48	2	5	2	2	7	1	10	KL62	O1v1	1	2	.	.	.	100	100	.	.	.	.	100	100	.	.	100	.	.	.	.	.	.	100	.	.	.	.	.	.	100	.	.	.	.	100	.
K125	sputum	NICU	Children's Hospital of Shanghai Jiaotong University	ST37	2	9	2	1	13	1	16	KL15	O4	0	2	100	.	.	100	.	.	.	.	.	100	100	.	.	.	.	100	.	.	100	.	.	100	.	.	.	.	.	.	100	.	.	.	100	.
K98	sputum	NICU	Children's Hospital of Shanghai Jiaotong University	ST37	2	9	2	1	13	1	16	KL8	O2v2	1	2	.	.	.	.	.	.	.	.	.	100	100	.	.	.	.	.	.	.	100	.	.	.	.	.	.	.	.	.	100	.	.	.	.	.
S10	sputum	NICU	Sichuan Provincial Maternity and Child Health Care Hospital	ST2407	2	1	99	1	9	5	5	KL25	O5	1	2	.	.	.	.	100	.	.	.	.	100	100	100	.	.	100	.	.	.	.	.	100	.	.	.	.	.	.	.	100	.	.	.	.	.
S11	broncholveolr lvge fluid	NICU	Sichuan Provincial Maternity and Child Health Care Hospital	ST2407	2	1	99	1	9	5	5	KL25	O5	1	2	.	.	.	.	.	.	.	.	.	100	100	100	.	.	100	.	.	.	.	.	100	.	.	.	.	.	.	.	100	.	.	.	.	.
S12	broncholveolr lvge fluid	NICU	Sichuan Provincial Maternity and Child Health Care Hospital	ST2407	2	1	99	1	9	5	5	KL25	O5	1	2	.	.	.	.	100	.	.	.	.	100	100	100	.	.	100	.	.	.	.	.	100	.	.	.	.	.	.	.	100	.	.	.	.	.
S13	sputum	PICU	Sichuan Provincial Maternity and Child Health Care Hospital	ST2407	2	1	99	1	9	5	5	KL25	O5	1	2	.	.	.	.	.	.	.	.	.	100	100	100	.	.	100	.	.	.	.	.	100	.	.	.	.	.	.	.	100	.	.	.	.	.
S14	sputum	NICU	Sichuan Provincial Maternity and Child Health Care Hospital	ST2407	2	1	99	1	9	5	5	KL25	O5	1	2	.	.	.	.	.	.	.	.	.	100	100	100	.	.	100	.	.	.	.	.	100	.	.	.	.	.	.	.	100	.	.	.	.	.
S15	sputum	NICU	Sichuan Provincial Maternity and Child Health Care Hospital	ST789	25	10	1	1	20	1	22	KL18	O1v1	0	2	.	.	.	.	.	.	.	.	.	100	100	100	.	.	100	.	.	.	.	.	100	.	.	.	.	.	.	.	100	.	.	.	.	.
S16	sputum	PICU	Sichuan Provincial Maternity and Child Health Care Hospital	ST35	2	1	2	1	10	1	19	KL22	O1v1	1	2	.	.	.	.	.	.	.	.	.	100	100	.	100	.	.	.	.	.	.	.	100	.	.	.	.	.	.	.	.	100	.	.	100	.
S17	sputum	NICU	Sichuan Provincial Maternity and Child Health Care Hospital	ST2407	2	1	99	1	9	5	5	KL25	O5	1	2	.	.	.	.	.	.	.	.	.	100	100	.	.	.	.	.	.	.	.	.	100	.	.	.	.	.	.	.	.	.	100	.	.	.
S18	broncholveolr lvge fluid	NICU	Sichuan Provincial Maternity and Child Health Care Hospital	ST2407	2	1	99	1	9	5	5	KL25	O5	1	2	.	.	.	.	.	.	.	.	.	100	100	100	.	.	100	.	.	.	.	.	100	.	.	.	.	.	.	.	100	.	.	.	.	.
S19	sputum	PICU	Sichuan Provincial Maternity and Child Health Care Hospital	ST2407	2	1	99	1	9	5	5	KL25	O5	1	2	.	.	.	.	100	.	.	.	.	100	100	100	.	.	100	.	.	.	.	.	100	.	.	.	.	.	.	.	100	.	.	.	.	.
S1	broncholveolr lvge fluid	NICU	Sichuan Provincial Maternity and Child Health Care Hospital	ST2407	2	1	99	1	9	5	5	KL25	O5	1	2	.	.	.	.	100	.	.	.	.	100	100	100	.	.	100	.	.	.	.	.	100	.	.	.	.	.	.	.	100	.	.	.	.	.
S22	broncholveolr lvge fluid	NICU	Sichuan Provincial Maternity and Child Health Care Hospital	ST789	25	10	1	1	20	1	22	KL18	O1v1	0	2	.	.	.	.	.	.	.	.	.	100	100	.	.	.	.	.	.	.	.	.	100	.	.	.	.	.	.	.	100	.	.	.	.	.
S23	sputum	NICU	Sichuan Provincial Maternity and Child Health Care Hospital	ST2407	2	1	99	1	9	5	5	KL25	O5	1	2	.	.	.	.	.	.	.	.	.	100	100	.	100	.	.	.	.	.	.	.	100	.	.	.	.	.	.	.	.	100	.	.	100	.
S24	sputum	PICU	Sichuan Provincial Maternity and Child Health Care Hospital	ST2407	2	1	99	1	9	5	5	KL25	O5	1	2	.	.	.	.	100	.	.	.	.	100	100	100	.	.	100	.	.	.	.	.	100	.	.	.	.	.	.	.	100	.	.	.	.	.
S25	sputum	NICU	Sichuan Provincial Maternity and Child Health Care Hospital	ST2407	2	1	99	1	9	5	5	KL25	O5	1	2	.	.	.	.	.	.	.	.	.	100	100	100	.	.	100	.	.	.	.	.	100	.	.	.	.	.	.	.	100	.	.	.	.	.
S26	sputum	PICU	Sichuan Provincial Maternity and Child Health Care Hospital	ST2407	2	1	99	1	9	5	5	KL25	O5	1	2	.	.	.	.	.	.	.	.	.	100	100	100	.	.	100	.	.	.	.	.	100	.	.	.	.	.	.	.	100	.	.	.	.	.
S27	sputum	NICU	Sichuan Provincial Maternity and Child Health Care Hospital	ST2407	2	1	99	1	9	5	5	KL25	O5	1	2	.	.	.	.	.	.	.	.	.	100	100	100	.	.	100	.	.	.	.	.	100	.	.	.	.	.	.	.	100	.	.	.	.	.
S28	sputum	NICU	Sichuan Provincial Maternity and Child Health Care Hospital	ST2407	2	1	99	1	9	5	5	KL25	O5	1	2	.	.	.	.	100	.	.	.	.	100	100	100	.	.	100	.	.	.	.	.	100	.	.	.	.	.	.	.	100	.	.	.	.	.
S29	sputum	NICU	Sichuan Provincial Maternity and Child Health Care Hospital	ST2407	2	1	99	1	9	5	5	KL25	O5	1	2	.	.	.	.	.	.	.	.	.	100	100	100	.	.	100	.	.	.	.	.	100	.	.	.	.	.	.	.	100	.	.	.	.	.
S2	sputum	NICU	Sichuan Provincial Maternity and Child Health Care Hospital	ST2407	2	1	99	1	9	5	5	KL25	O5	1	2	.	.	.	.	100	.	.	.	.	100	100	100	100	.	100	.	.	.	.	.	100	.	.	.	.	.	.	.	100	.	.	.	100	.
S30	sputum	NICU	Sichuan Provincial Maternity and Child Health Care Hospital	ST2407	2	1	99	1	9	5	5	KL25	O5	1	2	.	.	.	.	.	.	.	.	.	100	100	100	.	.	100	.	.	.	.	.	100	.	.	.	.	.	.	.	100	.	.	.	.	.
S31	blood	NICU	Sichuan Provincial Maternity and Child Health Care Hospital	ST2407	2	1	99	1	9	5	5	KL25	O5	1	2	.	.	.	.	100	.	.	.	.	100	100	100	.	.	100	.	.	.	.	.	100	.	.	.	.	.	.	.	100	.	.	.	.	.
S32	sputum	NICU	Sichuan Provincial Maternity and Child Health Care Hospital	ST2407	2	1	99	1	9	5	5	KL25	O5	1	2	.	.	.	.	100	.	.	.	.	100	100	100	.	.	100	.	.	.	.	.	100	.	.	.	.	.	.	.	100	.	.	.	.	.
S33	sputum	NICU	Sichuan Provincial Maternity and Child Health Care Hospital	ST789	25	10	1	1	20	1	22	KL18	O1v1	0	2	.	.	.	.	100	.	.	.	.	100	100	100	.	.	100	.	.	.	.	.	100	.	.	.	.	.	.	.	100	.	.	.	.	.
S34	sputum	NICU	Sichuan Provincial Maternity and Child Health Care Hospital	ST2407	2	1	99	1	9	5	5	KL25	O5	1	2	.	.	.	.	.	.	.	.	.	100	100	.	100	.	.	.	.	.	.	.	100	.	.	.	.	.	.	.	.	100	.	.	100	.
S35	sputum	NICU	Sichuan Provincial Maternity and Child Health Care Hospital	ST789	25	10	1	1	20	1	22	KL18	O1v1	0	2	.	.	.	.	100	.	.	.	.	100	100	100	.	.	100	.	.	.	.	.	100	.	.	.	.	.	.	.	100	.	.	.	.	.
S36	sputum	NICU	Sichuan Provincial Maternity and Child Health Care Hospital	ST2407	2	1	99	1	9	5	5	KL25	O5	1	2	.	.	.	.	.	.	.	.	.	100	100	.	100	.	.	.	.	.	.	.	100	.	.	.	.	.	.	.	.	100	.	.	100	.
S37	sputum	PICU	Sichuan Provincial Maternity and Child Health Care Hospital	ST2407	2	1	99	1	9	5	5	KL25	O5	1	2	.	.	.	.	100	.	.	.	.	100	100	100	.	.	100	.	.	.	.	.	100	.	.	.	.	.	.	.	100	.	.	.	.	.
S38	sputum	NICU	Sichuan Provincial Maternity and Child Health Care Hospital	ST2407	2	1	99	1	9	5	5	KL25	O5	1	2	.	.	.	.	100	.	.	.	.	100	100	100	.	.	100	.	.	.	.	.	100	.	.	.	.	.	.	.	100	.	.	.	.	.
S39	sputum	NICU	Sichuan Provincial Maternity and Child Health Care Hospital	ST2407	2	1	99	1	9	5	5	KL25	O5	1	2	.	.	.	.	.	.	.	.	.	100	100	100	.	.	100	.	.	.	.	.	100	.	.	.	.	.	.	.	100	.	.	.	.	.
S3	sputum	NICU	Sichuan Provincial Maternity and Child Health Care Hospital	ST2407	2	1	99	1	9	5	5	KL25	O5	1	2	.	.	.	.	100	.	.	.	.	100	100	100	.	.	100	.	.	.	.	.	100	.	.	.	.	.	.	.	100	.	.	.	.	.
S40	blood	NICU	Sichuan Provincial Maternity and Child Health Care Hospital	ST2407	2	1	99	1	9	5	5	KL25	O5	1	2	.	.	.	.	100	.	.	.	.	100	100	100	.	.	100	.	.	.	.	.	100	.	.	.	.	.	.	.	100	.	.	.	.	.
S41	sputum	NICU	Sichuan Provincial Maternity and Child Health Care Hospital	ST2407	2	1	99	1	9	5	5	KL25	O5	1	2	.	.	.	.	.	.	.	.	.	100	100	100	.	.	100	.	.	.	.	.	100	.	.	.	.	.	.	.	100	.	.	.	.	.
S42	broncholveolr lvge fluid	NICU	Sichuan Provincial Maternity and Child Health Care Hospital	ST2407	2	1	99	1	9	5	5	KL25	O5	1	2	.	.	.	.	.	.	.	.	.	100	100	100	.	.	100	.	.	.	.	.	100	.	.	.	.	.	.	.	100	.	.	.	.	.
S43	blood	NICU	Sichuan Provincial Maternity and Child Health Care Hospital	ST2407	2	1	99	1	9	5	5	KL25	O5	1	2	.	.	.	.	100	.	.	.	.	100	100	100	.	.	100	.	.	.	.	.	100	.	.	.	.	.	.	.	100	.	.	.	.	.
S44	sputum	NICU	Sichuan Provincial Maternity and Child Health Care Hospital	ST2407	2	1	99	1	9	5	5	KL25	O5	1	2	.	.	.	.	100	.	.	.	.	100	100	100	.	.	100	.	.	.	.	.	100	.	.	.	.	.	.	.	100	.	.	.	.	.
S46	blood	NICU	Sichuan Provincial Maternity and Child Health Care Hospital	ST2407	2	1	99	1	9	5	5	KL25	O5	1	2	.	.	.	.	100	.	.	.	.	100	100	100	.	.	100	.	.	.	.	.	100	.	.	.	.	.	.	.	100	.	.	.	.	.
S47	sputum	NICU	Sichuan Provincial Maternity and Child Health Care Hospital	ST2407	2	1	99	1	9	5	5	KL25	O5	1	2	.	.	.	.	100	.	.	.	.	100	100	100	.	.	100	.	.	.	.	.	100	.	.	.	.	.	.	.	100	.	.	.	.	.
S48	broncholveolr lvge fluid	NICU	Sichuan Provincial Maternity and Child Health Care Hospital	ST2407	2	1	99	1	9	5	5	KL25	O5	1	2	.	.	.	.	100	.	.	.	.	100	100	100	.	.	100	.	.	.	.	.	100	.	.	.	.	.	.	.	100	.	.	.	.	.
S49	sputum	NICU	Sichuan Provincial Maternity and Child Health Care Hospital	ST2407	2	1	99	1	9	5	5	KL25	O5	1	2	.	.	.	.	100	.	.	.	.	100	100	100	100	.	100	.	.	.	.	.	100	.	.	.	.	.	.	.	100	.	.	.	100	.
S4	sputum	NICU	Sichuan Provincial Maternity and Child Health Care Hospital	ST2407	2	1	99	1	9	5	5	KL25	O5	1	2	.	.	.	.	.	.	.	.	.	100	100	100	.	.	100	.	.	.	.	.	100	.	.	.	.	.	.	.	100	.	.	.	.	.
S52	sputum	NICU	Sichuan Provincial Maternity and Child Health Care Hospital	ST2407	2	1	99	1	9	5	5	KL25	O5	1	2	.	.	.	.	100	.	.	.	.	100	100	100	.	.	100	.	.	.	.	.	100	.	.	.	.	.	.	.	100	.	.	.	.	.
S55	blood	NICU	Sichuan Provincial Maternity and Child Health Care Hospital	ST2407	2	1	99	1	9	5	5	KL25	O5	1	2	.	.	.	.	100	.	.	.	.	100	100	100	.	.	100	.	.	.	.	.	100	.	.	.	.	.	.	.	100	.	.	.	.	.
S5	blood	PICU	Sichuan Provincial Maternity and Child Health Care Hospital	ST2407	2	1	99	1	9	5	5	KL25	O5	1	2	.	.	.	.	100	.	.	.	.	100	100	100	.	.	100	.	.	.	.	.	100	.	.	.	.	.	.	.	100	.	.	.	.	.
S6	sputum	NICU	Sichuan Provincial Maternity and Child Health Care Hospital	ST2407	2	1	99	1	9	5	5	KL25	O5	1	2	.	.	.	.	.	.	.	.	.	100	100	100	.	.	100	.	.	.	.	.	100	.	.	.	.	.	.	.	100	.	.	.	.	.
S7	sputum	NICU	Sichuan Provincial Maternity and Child Health Care Hospital	ST2407	2	1	99	1	9	5	5	KL25	O5	1	2	.	.	.	.	100	.	.	.	.	100	100	100	.	.	100	.	.	.	.	.	100	.	.	.	.	.	.	.	100	.	.	.	.	.
S8	sputum	NICU	Sichuan Provincial Maternity and Child Health Care Hospital	ST2407	2	1	99	1	9	5	5	KL25	O5	1	2	.	.	.	.	100	.	.	.	.	100	100	100	.	.	100	.	.	.	.	.	100	.	.	.	.	.	.	.	100	.	.	.	.	.
S9	sputum	NICU	Sichuan Provincial Maternity and Child Health Care Hospital	ST2407	2	1	99	1	9	5	5	KL25	O5	1	2	.	.	.	.	.	.	.	.	.	100	100	100	.	.	100	.	.	.	.	.	100	.	.	.	.	.	.	.	100	.	.	.	.	.
SQ105	sputum	NICU	Children's Hospital of Chongqing Medical University	ST2407	2	1	99	1	9	5	5	KL25	O5	1	2	.	.	.	.	.	.	.	.	.	100	100	100	.	.	100	.	.	.	.	.	100	.	.	.	.	.	.	.	100	.	.	.	.	.
SQ80	sputum	NICU	Children's Hospital of Chongqing Medical University	ST2407	2	1	99	1	9	5	5	KL25	O5	1	2	100	.	.	.	.	.	.	100	100	100	100	100	.	.	.	.	.	.	.	.	100	.	.	.	.	.	.	.	100	.	.	.	.	.
Z16	urine	NICU	Zhengzhou Children's Hospital	ST1731	4	1	20	1	7	4	91	KL43	O2v1	0	2	.	.	.	100	.	100	.	.	.	100	100	.	.	100	.	.	.	.	100	.	.	.	.	.	.	.	.	.	100	.	.	.	100	.
Z40	sputum	NICU	Zhengzhou Children's Hospital	ST252	2	5	1	1	9	1	6	KL30	O1v1	1	2	100	.	.	100	.	.	.	.	.	100	100	.	.	.	.	100	.	.	100	.	.	100	99.88	.	.	.	.	.	.	.	.	.	100	.
Z44	sputum	NICU	Zhengzhou Children's Hospital	ST252	2	5	1	1	9	1	6	KL30	O1v1	1	2	100	.	.	100	.	.	.	.	.	100	100	.	.	.	.	100	.	.	100	.	.	100	99.88	.	.	.	.	.	.	.	.	.	100	.
Z46	blood	NICU	Zhengzhou Children's Hospital	ST2513	2	3	1	1	7	4	12	KL62	O2v1	0	2	100	.	.	.	.	.	.	.	.	100	100	.	.	.	.	.	.	.	100	.	.	.	99.88	.	.	.	.	.	.	.	.	.	100	.
Z48	sputum	NICU	Zhengzhou Children's Hospital	ST45	2	1	1	6	7	1	12	KL62	O2v1	1	2	100	.	.	100	.	.	.	.	.	100	100	.	.	.	.	100	.	.	100	.	.	100	.	.	.	.	100	.	.	.	.	.	100	.
Z50	blood	NICU	Zhengzhou Children's Hospital	ST1731	4	1	20	1	7	4	91	KL43	O2v1	0	2	.	.	.	100	.	100	.	.	.	100	100	.	.	100	.	.	.	.	100	.	.	.	.	.	.	.	.	.	100	.	.	.	100	.
[truncated: 79 more columns]

## Sheet: Table S2
Table S2 core-genome SNPs in 111 NDM-KP isolates
snp-dists 0.6.3	ET98.fasta.ref	17-427.fasta	17-428.fasta	EK18.fasta	EK26.fasta	EK31.fasta	EK39.fasta	EK42.fasta	17-387.fasta	17-415.fasta	17-416.fasta	17-417.fasta	ET18.fasta	ET19.fasta	ET22.fasta	ET23.fasta	ET57.fasta	ET58.fasta	ET59.fasta	ET60.fasta	ET61.fasta	ET62.fasta	ET67.fasta	ET68.fasta	ET69.fasta	ET70.fasta	ET71.fasta	ET72.fasta	ET73.fasta	ET74.fasta	ET75.fasta	ET76.fasta	ET77.fasta	ET78.fasta	ET79.fasta	ET80.fasta	ET81.fasta	ET82.fasta	ET83.fasta	ET95.fasta	ET96.fasta	ET99.fasta	K107.fasta	K125.fasta	K98.fasta	S10.fasta	S11.fasta	S12.fasta	S13.fasta
ET98.fasta.ref	0	25652	26752	27925	25640	25640	25730	26907	25157	15	25810	17	27063	27051	27056	27052	26	26196	22	26	21	18	27053	19	27053	22	22	27052	27054	25799	25450	27054	27056	25450	25683	20	25	21	25	25803	25801	15	14	25796	26194	25949	25955	25955	25952
17-427.fasta	25652	0	26576	27241	32	38	23163	26640	24728	25648	24026	25654	26537	26523	26528	26522	25647	23484	25647	25649	25648	25653	26523	25654	26525	25645	25643	26522	26526	24017	25553	26526	26528	25553	25710	25643	25650	25646	25641	24017	24021	25650	25647	24014	23482	25556	25564	25558	25559
17-428.fasta	26752	26576	0	26404	26560	26566	26329	24425	26457	26743	26586	26749	25039	25025	25030	25026	26738	26627	26742	26744	26741	26746	25025	26747	25027	26740	26740	25024	25028	26577	26427	25028	25030	26427	26545	26740	26743	26739	26738	26579	26579	26745	26740	26572	26623	26735	26743	26737	26738
EK18.fasta	27925	27241	26404	0	27225	27229	27540	26138	27342	27919	27417	27923	26449	26435	26442	26440	27916	27502	27916	27918	27917	27922	26439	27923	26439	27914	27916	26438	26440	27414	27062	26436	26440	27063	27345	27916	27917	27917	27914	27412	27412	27919	27918	27409	27498	27584	27592	27588	27587
EK26.fasta	25640	32	26560	27225	0	14	23151	26624	24716	25632	24014	25638	26527	26513	26518	26514	25631	23474	25633	25635	25634	25639	26513	25640	26515	25631	25631	26512	26516	24007	25545	26516	26518	25545	25702	25629	25634	25630	25629	24005	24011	25636	25631	24004	23472	25544	25552	25546	25547
EK31.fasta	25640	38	26566	27229	14	0	23155	26630	24716	25632	24014	25638	26529	26515	26520	26516	25631	23474	25633	25635	25634	25639	26515	25640	26517	25631	25631	26514	26518	24009	25547	26518	26520	25549	25706	25629	25634	25630	25629	24007	24011	25636	25631	24006	23474	25546	25552	25552	25549
EK39.fasta	25730	23163	26329	27540	23151	23155	0	26680	24242	25725	24331	25729	26762	26748	26755	26751	25722	25179	25720	25722	25721	25724	26750	25725	26752	25720	25722	26749	26751	24324	25842	26755	26753	25842	25858	25722	25725	25721	25720	24326	24324	25723	25722	24319	25179	25635	25643	25635	25638
EK42.fasta	26907	26640	24425	26138	26624	26630	26680	0	26452	26899	26800	26905	10048	10034	10039	10037	26898	26820	26898	26902	26901	26904	10036	26905	10036	26898	26898	10035	10039	26791	26388	10035	10039	26386	26474	26896	26901	26897	26896	26791	26793	26901	26898	26786	26816	26676	26684	26676	26679
17-387.fasta	25157	24728	26457	27342	24716	24716	24242	26452	0	25153	25130	25157	26420	26406	26413	26411	25152	25224	25148	25152	25151	25154	26410	25155	26410	25148	25150	26409	26411	25121	25763	26411	26411	25764	25761	25150	25153	25151	25148	25123	25121	25151	25152	25116	25222	25263	25271	25269	25266
17-415.fasta	15	25648	26743	27919	25632	25632	25725	26899	25153	0	25802	10	27059	27045	27050	27046	17	26189	17	21	16	13	27045	14	27047	17	17	27044	27048	25791	25443	27046	27050	25443	25676	13	18	12	16	25795	25793	10	5	25788	26187	25942	25948	25948	25945
17-416.fasta	25810	24026	26586	27417	24014	24014	24331	26800	25130	25802	0	25806	26893	26881	26886	26884	25799	13067	25801	25803	25800	25805	26881	25806	26883	25799	25801	26882	26884	21	25707	26882	26886	25711	25505	25799	25802	25800	25799	11	21	25804	25799	20	13067	24955	24963	24961	24957
17-417.fasta	17	25654	26749	27923	25638	25638	25729	26905	25157	10	25806	0	27063	27049	27054	27052	21	26193	19	23	18	15	27051	16	27051	19	21	27050	27052	25795	25447	27052	27054	25447	25680	17	20	16	22	25799	25797	12	9	25792	26191	25946	25952	25952	25949
ET18.fasta	27063	26537	25039	26449	26527	26529	26762	10048	26420	27059	26893	27063	0	18	25	25	27056	26948	27056	27060	27057	27060	28	27061	24	27056	27058	23	23	26892	26581	27	29	26583	26641	27056	27059	27057	27056	26892	26890	27059	27056	26889	26946	26843	26851	26845	26845
ET19.fasta	27051	26523	25025	26435	26513	26515	26748	10034	26406	27045	26881	27049	18	0	13	11	27042	26934	27042	27046	27043	27046	16	27047	10	27042	27044	9	9	26880	26569	13	15	26569	26627	27042	27045	27043	27042	26880	26876	27045	27042	26875	26932	26829	26837	26831	26831
ET22.fasta	27056	26528	25030	26442	26518	26520	26755	10039	26413	27050	26886	27054	25	13	0	18	27049	26940	27049	27053	27050	27053	23	27054	13	27049	27051	16	16	26885	26576	18	24	26576	26634	27047	27052	27048	27049	26885	26883	27052	27047	26882	26939	26832	26840	26834	26834
ET23.fasta	27052	26522	25026	26440	26514	26516	26751	10037	26411	27046	26884	27052	25	11	18	0	27045	26939	27047	27051	27048	27051	17	27052	15	27047	27045	10	14	26883	26572	16	14	26572	26632	27041	27050	27044	27045	26883	26881	27050	27043	26880	26929	26832	26840	26834	26834
ET57.fasta	26	25647	26738	27916	25631	25631	25722	26898	25152	17	25799	21	27056	27042	27049	27045	0	26182	12	14	11	16	27044	17	27046	10	10	27043	27047	25790	25442	27043	27047	25444	25671	12	13	13	11	25794	25788	15	12	25783	26180	25943	25949	25949	25946
ET58.fasta	26196	23484	26627	27502	23474	23474	25179	26820	25224	26189	13067	26193	26948	26934	26940	26939	26182	0	26184	26184	26183	26188	26938	26189	26938	26182	26184	26937	26939	13072	25897	26935	26939	25901	25919	26186	26185	26187	26182	13062	13070	26187	26186	13065	12	25511	25519	25515	25513
ET59.fasta	22	25647	26742	27916	25633	25633	25720	26898	25148	17	25801	19	27056	27042	27049	27047	12	26184	0	12	11	14	27046	15	27046	6	8	27045	27047	25790	25443	27045	27047	25443	25671	12	13	13	11	25794	25788	11	14	25783	26182	25941	25947	25947	25944
ET60.fasta	26	25649	26744	27918	25635	25635	25722	26902	25152	21	25803	23	27060	27046	27053	27051	14	26184	12	0	13	18	27050	19	27050	10	12	27049	27051	25792	25444	27049	27051	25446	25673	16	15	17	13	25796	25790	15	18	25785	26184	25945	25951	25951	25948
ET61.fasta	21	25648	26741	27917	25634	25634	25721	26901	25151	16	25800	18	27057	27043	27050	27048	11	26183	11	13	0	11	27047	12	27047	9	11	27046	27048	25791	25443	27046	27048	25445	25672	15	12	14	12	25795	25789	10	11	25784	26181	25944	25950	25950	25947
ET62.fasta	18	25653	26746	27922	25639	25639	25724	26904	25154	13	25805	15	27060	27046	27053	27051	16	26188	14	18	11	0	27050	9	27050	14	16	27049	27051	25796	25448	27049	27051	25448	25677	18	17	17	17	25800	25794	7	8	25789	26186	25947	25953	25953	25950
ET67.fasta	27053	26523	25025	26439	26513	26515	26750	10036	26410	27045	26881	27051	28	16	23	17	27044	26938	27046	27050	27047	27050	0	27051	20	27046	27046	15	17	26880	26569	21	17	26571	26631	27042	27049	27043	27044	26880	26880	27049	27042	26879	26936	26829	26837	26831	26831
ET68.fasta	19	25654	26747	27923	25640	25640	25725	26905	25155	14	25806	16	27061	27047	27054	27052	17	26189	15	19	12	9	27051	0	27051	15	17	27050	27052	25797	25449	27050	27052	25449	25678	19	18	18	18	25801	25795	8	9	25790	26187	25948	25954	25954	25951
ET69.fasta	27053	26525	25027	26439	26515	26517	26752	10036	26410	27047	26883	27051	24	10	13	15	27046	26938	27046	27050	27047	27050	20	27051	0	27046	27048	13	13	26882	26573	15	19	26573	26631	27044	27049	27045	27046	26882	26880	27049	27044	26879	26936	26829	26837	26831	26831
ET70.fasta	22	25645	26740	27914	25631	25631	25720	26898	25148	17	25799	19	27056	27042	27049	27047	10	26182	6	10	9	14	27046	15	27046	0	6	27045	27047	25788	25441	27045	27047	25443	25669	12	11	13	9	25792	25786	11	14	25781	26180	25941	25947	25947	25944
ET71.fasta	22	25643	26740	27916	25631	25631	25722	26898	25150	17	25801	21	27058	27044	27051	27045	10	26184	8	12	11	16	27046	17	27048	6	0	27045	27049	25790	25443	27045	27049	25445	25671	10	13	13	9	25794	25788	13	14	25783	26182	25943	25949	25949	25946
ET72.fasta	27052	26522	25024	26438	26512	26514	26749	10035	26409	27044	26882	27050	23	9	16	10	27043	26937	27045	27049	27046	27049	15	27050	13	27045	27045	0	12	26881	26570	12	20	26570	26630	27041	27048	27042	27043	26881	26879	27048	27041	26878	26935	26830	26838	26832	26832
ET73.fasta	27054	26526	25028	26440	26516	26518	26751	10039	26411	27048	26884	27052	23	9	16	14	27047	26939	27047	27051	27048	27051	17	27052	13	27047	27049	12	0	26883	26572	18	20	26572	26632	27045	27050	27046	27047	26883	26881	27050	27045	26880	26937	26832	26840	26834	26834
ET74.fasta	25799	24017	26577	27414	24007	24009	24324	26791	25121	25791	21	25795	26892	26880	26885	26883	25790	13072	25790	25792	25791	25796	26880	25797	26882	25788	25790	26881	26883	0	25698	26881	26885	25700	25494	25788	25791	25789	25788	12	14	25793	25790	7	13070	24946	24954	24952	24948
ET75.fasta	25450	25553	26427	27062	25545	25547	25842	26388	25763	25443	25707	25447	26581	26569	26576	26572	25442	25897	25443	25444	25443	25448	26569	25449	26573	25441	25443	26570	26572	25698	0	26576	26574	14	7660	25440	25443	25441	25440	25700	25702	25445	25442	25697	25899	25966	25974	25970	25968
ET76.fasta	27054	26526	25028	26436	26516	26518	26755	10035	26411	27046	26882	27052	27	13	18	16	27043	26935	27045	27049	27046	27049	21	27050	15	27045	27045	12	18	26881	26576	0	24	26576	26630	27043	27048	27044	27043	26881	26877	27048	27043	26876	26933	26830	26838	26832	26832
ET77.fasta	27056	26528	25030	26440	26518	26520	26753	10039	26411	27050	26886	27054	29	15	24	14	27047	26939	27047	27051	27048	27051	17	27052	19	27047	27049	20	20	26885	26574	24	0	26574	26632	27047	27050	27048	27047	26885	26881	27050	27047	26880	26929	26834	26842	26836	26836
ET78.fasta	25450	25553	26427	27063	25545	25549	25842	26386	25764	25443	25711	25447	26583	26569	26576	26572	25444	25901	25443	25446	25445	25448	26571	25449	26573	25443	25445	26570	26572	25700	14	26576	26574	0	7660	25440	25445	25441	25442	25702	25704	25445	25442	25697	25899	25965	25973	25969	25967
ET79.fasta	25683	25710	26545	27345	25702	25706	25858	26474	25761	25676	25505	25680	26641	26627	26634	26632	25671	25919	25671	25673	25672	25677	26631	25678	26631	25669	25671	26630	26632	25494	7660	26630	26632	7660	0	25673	25672	25674	25669	25496	25494	25674	25675	25487	25917	25955	25963	25959	25957
ET80.fasta	20	25643	26740	27916	25629	25629	25722	26896	25150	13	25799	17	27056	27042	27047	27041	12	26186	12	16	15	18	27042	19	27044	12	10	27041	27045	25788	25440	27043	27047	25440	25673	0	15	9	11	25792	25790	15	10	25785	26184	25939	25945	25945	25942
ET81.fasta	25	25650	26743	27917	25634	25634	25725	26901	25153	18	25802	20	27059	27045	27052	27050	13	26185	13	15	12	17	27049	18	27049	11	13	27048	27050	25791	25443	27048	27050	25445	25672	15	0	14	14	25795	25789	14	15	25784	26183	25944	25950	25950	25947
ET82.fasta	21	25646	26739	27917	25630	25630	25721	26897	25151	12	25800	16	27057	27043	27048	27044	13	26187	13	17	14	17	27043	18	27045	13	13	27042	27046	25789	25441	27044	27048	25441	25674	9	14	0	14	25793	25791	14	9	25786	26185	25940	25946	25946	25943
ET83.fasta	25	25641	26738	27914	25629	25629	25720	26896	25148	16	25799	22	27056	27042	27049	27045	11	26182	11	13	12	17	27044	18	27046	9	9	27043	27047	25788	25440	27043	27047	25442	25669	11	14	14	0	25792	25786	14	15	25781	26180	25941	25947	25947	25944
ET95.fasta	25803	24017	26579	27412	24005	24007	24326	26791	25123	25795	11	25799	26892	26880	26885	26883	25794	13062	25794	25796	25795	25800	26880	25801	26882	25792	25794	26881	26883	12	25700	26881	26885	25702	25496	25792	25795	25793	25792	0	18	25797	25794	11	13060	24946	24954	24952	24948
ET96.fasta	25801	24021	26579	27412	24011	24011	24324	26793	25121	25793	21	25797	26890	26876	26883	26881	25788	13070	25788	25790	25789	25794	26880	25795	26880	25786	25788	26879	26881	14	25702	26877	26881	25704	25494	25790	25789	25791	25786	18	0	25791	25792	7	13070	24950	24958	24956	24952
ET99.fasta	15	25650	26745	27919	25636	25636	25723	26901	25151	10	25804	12	27059	27045	27052	27050	15	26187	11	15	10	7	27049	8	27049	11	13	27048	27050	25793	25445	27048	27050	25445	25674	15	14	14	14	25797	25791	0	7	25786	26185	25944	25950	25950	25947
K107.fasta	14	25647	26740	27918	25631	25631	25722	26898	25152	5	25799	9	27056	27042	27047	27043	12	26186	14	18	11	8	27042	9	27044	14	14	27041	27045	25790	25442	27043	27047	25442	25675	10	15	9	15	25794	25792	7	0	25787	26184	25941	25947	25947	25944
K125.fasta	25796	24014	26572	27409	24004	24006	24319	26786	25116	25788	20	25792	26889	26875	26882	26880	25783	13065	25783	25785	25784	25789	26879	25790	26879	25781	25783	26878	26880	7	25697	26876	26880	25697	25487	25785	25784	25786	25781	11	7	25786	25787	0	13063	24943	24951	24949	24945
K98.fasta	26194	23482	26623	27498	23472	23474	25179	26816	25222	26187	13067	26191	26946	26932	26939	26929	26180	12	26182	26184	26181	26186	26936	26187	26936	26180	26182	26935	26937	13070	25899	26933	26929	25899	25917	26184	26183	26185	26180	13060	13070	26185	26184	13063	0	25507	25515	25511	25509
S10.fasta	25949	25556	26735	27584	25544	25546	25635	26676	25263	25942	24955	25946	26843	26829	26832	26832	25943	25511	25941	25945	25944	25947	26829	25948	26829	25941	25943	26830	26832	24946	25966	26830	26834	25965	25955	25939	25944	25940	25941	24946	24950	25944	25941	24943	25507	0	14	12	9
S11.fasta	25955	25564	26743	27592	25552	25552	25643	26684	25271	25948	24963	25952	26851	26837	26840	26840	25949	25519	25947	25951	25950	25953	26837	25954	26837	25947	25949	26838	26840	24954	25974	26838	26842	25973	25963	25945	25950	25946	25947	24954	24958	25950	25947	24951	25515	14	0	20	17
S12.fasta	25955	25558	26737	27588	25546	25552	25635	26676	25269	25948	24961	25952	26845	26831	26834	26834	25949	25515	25947	25951	25950	25953	26831	25954	26831	25947	25949	26832	26834	24952	25970	26832	26836	25969	25959	25945	25950	25946	25947	24952	24956	25950	25947	24949	25511	12	20	0	15
S13.fasta	25952	25559	26738	27587	25547	25549	25638	26679	25266	25945	24957	25949	26845	26831	26834	26834	25946	25513	25944	25948	25947	25950	26831	25951	26831	25944	25946	26832	26834	24948	25968	26832	26836	25967	25957	25942	25947	25943	25944	24948	24952	25947	25944	24945	25509	9	17	15	0
S14.fasta	25952	25559	26738	27587	25547	25549	25638	26679	25266	25945	24958	25949	26846	26832	26835	26835	25946	25514	25944	25948	25947	25950	26832	25951	26832	25944	25946	26833	26835	24949	25969	26833	26837	25968	25958	25942	25947	25943	25944	24949	24953	25947	25944	24946	25510	9	17	15	10
S15.fasta	25515	25104	25999	27197	25088	25090	25005	26075	25558	25507	25329	25513	26509	26497	26500	26498	25504	25667	25506	25508	25507	25512	26497	25513	26499	25504	25504	26496	26500	25322	25275	26500	26502	25277	25348	25504	25507	25505	25502	25322	25322	25509	25506	25317	25667	25572	25580	25574	25574
S16.fasta	27196	26438	25555	26551	26422	26428	26680	25506	26085	27188	26485	27194	25773	25759	25764	25760	27188	27084	27190	27192	27191	27196	25759	27197	25761	27188	27188	25758	25762	26478	26613	25760	25764	26613	26739	27186	27191	27187	27186	26476	26482	27193	27188	26475	27080	26416	26424	26418	26419
S17.fasta	25955	25562	26739	27590	25550	25552	25639	26682	25269	25948	24961	25952	26849	26835	26838	26838	25947	25515	25945	25949	25948	25951	26835	25952	26835	25945	25947	26836	26838	24952	25972	26836	26840	25971	25959	25945	25948	25946	25945	24952	24954	25948	25947	24947	25511	12	20	18	13
S18.fasta	25963	25570	26743	27598	25558	25560	25645	26690	25277	25956	24969	25960	26857	26843	26846	26846	25955	25523	25953	25957	25956	25959	26843	25960	26843	25953	25955	26844	26846	24960	25980	26844	26846	25979	25967	25953	25956	25952	25953	24960	24962	25956	25955	24955	25519	20	20	26	23
S19.fasta	25954	25559	26738	27587	25547	25549	25640	26681	25268	25947	24958	25951	26848	26834	26837	26837	25946	25514	25946	25948	25947	25952	26834	25953	26834	25944	25946	26835	26837	24949	25969	26835	26839	25970	25958	25944	25947	25945	25944	24949	24953	25949	25946	24946	25510	11	19	17	14
S1.fasta	25955	25562	26741	27590	25550	25552	25641	26682	25269	25948	24961	25952	26849	26835	26838	26838	25949	25517	25947	25951	25950	25953	26835	25954	26835	25947	25949	26836	26838	24952	25972	26836	26840	25971	25961	25945	25950	25946	25947	24952	24956	25950	25947	24949	25513	12	12	18	15
S22.fasta	25513	25104	25999	27197	25090	25092	25003	26077	25556	25507	25327	25511	26511	26497	26502	26500	25504	25665	25504	25506	25505	25510	26499	25511	26499	25502	25504	26498	26500	25318	25273	26502	26502	25275	25346	25504	25505	25505	25502	25320	25320	25507	25506	25315	25665	25572	25580	25574	25574
S23.fasta	25955	25562	26737	27590	25550	25552	25637	26682	25269	25948	24961	25952	26849	26835	26838	26838	25947	25515	25945	25949	25948	25951	26835	25952	26835	25945	25947	26836	26838	24952	25972	26836	26840	25971	25959	25945	25948	25944	25945	24952	24954	25948	25947	24947	25511	13	21	19	16
S24.fasta	25956	25563	26740	27591	25551	25553	25640	26683	25270	25949	24962	25953	26850	26836	26839	26839	25948	25516	25946	25950	25949	25952	26836	25953	26836	25946	25948	26837	26839	24953	25973	26837	26841	25972	25960	25946	25949	25947	25946	24953	24955	25949	25948	24948	25512	13	21	19	14
S25.fasta	25955	25562	26741	27590	25550	25552	25641	26680	25269	25948	24961	25952	26849	26835	26838	26838	25949	25517	25947	25951	25950	25953	26835	25954	26835	25947	25949	26836	26838	24952	25972	26836	26840	25971	25961	25945	25950	25946	25947	24952	24956	25950	25947	24949	25513	12	20	18	13
S26.fasta	25955	25562	26738	27590	25550	25552	25639	26681	25268	25948	24961	25952	26848	26834	26837	26837	25947	25515	25945	25949	25948	25951	26834	25952	26834	25945	25947	26835	26837	24952	25971	26835	26839	25970	25958	25945	25948	25946	25945	24952	24954	25948	25947	24947	25511	12	20	18	13
S27.fasta	25957	25564	26743	27592	25552	25554	25643	26682	25271	25950	24963	25954	26851	26837	26840	26840	25951	25519	25949	25953	25952	25955	26837	25956	26837	25949	25951	26838	26840	24954	25974	26838	26842	25973	25963	25947	25952	25948	25949	24954	24958	25952	25949	24951	25515	14	14	20	17
S28.fasta	25956	25563	26740	27591	25551	25553	25640	26683	25270	25949	24962	25953	26850	26836	26839	26839	25948	25516	25946	25950	25949	25952	26836	25953	26836	25946	25948	26837	26839	24953	25973	26837	26841	25972	25960	25946	25949	25947	25946	24953	24955	25949	25948	24948	25512	13	21	19	16
S29.fasta	25954	25561	26740	27589	25549	25551	25640	26681	25268	25947	24960	25951	26848	26834	26837	26837	25948	25516	25946	25950	25949	25952	26834	25953	26834	25946	25948	26835	26837	24951	25971	26835	26839	25970	25960	25944	25949	25945	25946	24951	24955	25949	25946	24948	25512	11	19	17	14
S2.fasta	25954	25561	26740	27589	25549	25551	25640	26681	25268	25947	24960	25951	26848	26834	26837	26837	25948	25516	25946	25950	25949	25952	26834	25953	26834	25946	25948	26835	26837	24951	25971	26835	26839	25970	25960	25944	25949	25945	25946	24951	24955	25949	25946	24948	25512	11	19	17	14
S30.fasta	25951	25558	26735	27584	25546	25548	25639	26680	25267	25944	24955	25948	26847	26833	26836	26836	25943	25511	25943	25945	25944	25949	26833	25950	26833	25941	25943	26834	26836	24946	25966	26834	26838	25967	25955	25941	25944	25942	25941	24946	24950	25946	25943	24943	25507	10	18	16	13
S31.fasta	25955	25564	26741	27590	25552	25554	25641	26684	25271	25948	24961	25952	26851	26837	26840	26840	25949	25515	25947	25949	25950	25953	26837	25954	26837	25947	25949	26838	26840	24952	25972	26838	26842	25971	25961	25945	25950	25946	25947	24952	24956	25950	25947	24949	25513	14	22	20	17
S32.fasta	25949	25558	26733	27584	25546	25548	25637	26680	25267	25944	24955	25948	26845	26833	26836	26836	25941	25509	25941	25943	25942	25947	26833	25948	26833	25939	25941	26834	26836	24946	25966	26834	26838	25967	25953	25941	25942	25942	25939	24946	24948	25944	25943	24941	25505	10	18	16	13
S33.fasta	25527	25118	26013	27211	25104	25106	25017	26091	25570	25521	25341	25525	26525	26511	26516	26514	25518	25679	25518	25520	25519	25524	26513	25525	26513	25516	25518	26512	26514	25334	25287	26516	26516	25289	25358	25518	25519	25519	25516	25334	25334	25521	25520	25329	25679	25586	25594	25588	25588
S34.fasta	25955	25558	26737	27588	25546	25552	25637	26678	25269	25948	24961	25952	26847	26833	26836	26836	25949	25517	25947	25951	25950	25953	26833	25954	26833	25947	25949	26834	26836	24952	25970	26834	26838	25969	25957	25945	25950	25946	25947	24952	24956	25950	25947	24949	25513	12	20	14	15
S35.fasta	25514	25103	26000	27198	25089	25091	25006	26076	25557	25506	25328	25512	26510	26498	26501	26499	25505	25668	25507	25509	25508	25513	26498	25514	26500	25505	25505	26497	26501	25321	25274	26501	26503	25276	25349	25503	25508	25504	25503	25321	25323	25510	25505	25318	25668	25573	25581	25575	25575
S36.fasta	25954	25557	26736	27587	25545	25551	25636	26677	25268	25947	24960	25951	26846	26832	26835	26835	25948	25516	25946	25950	25949	25952	26832	25953	26832	25946	25948	26833	26835	24951	25969	26833	26837	25968	25958	25944	25949	25945	25946	24951	24955	25949	25946	24948	25512	11	19	13	14
S37.fasta	25959	25566	26743	27594	25554	25556	25641	26686	25273	25952	24965	25956	26853	26839	26842	26842	25951	25517	25949	25951	25952	25955	26839	25956	26839	25949	25951	26840	26842	24956	25976	26840	26844	25975	25963	25949	25952	25950	25949	24956	24958	25952	25951	24951	25515	16	16	22	19
S38.fasta	25950	25557	26734	27585	25545	25547	25634	26677	25264	25943	24956	25947	26844	26830	26833	26833	25942	25510	25940	25944	25943	25946	26830	25947	26830	25940	25942	26831	26833	24947	25967	26831	26835	25966	25954	25940	25943	25941	25940	24947	24949	25943	25942	24942	25506	7	15	13	8
S39.fasta	25956	25565	26742	27591	25553	25555	25644	26685	25272	25949	24962	25953	26852	26838	26841	26841	25950	25518	25948	25952	25951	25954	26838	25955	26836	25948	25950	26839	26841	24953	25973	26839	26843	25972	25962	25946	25951	25947	25948	24953	24957	25951	25948	24950	25514	15	23	21	18
S3.fasta	25949	25556	26735	27584	25544	25546	25635	26676	25263	25942	24955	25946	26843	26829	26832	26832	25943	25511	25941	25945	25944	25947	26829	25948	26829	25941	25943	26830	26832	24946	25966	26830	26834	25965	25955	25939	25944	25940	25941	24946	24950	25944	25941	24943	25507	6	14	12	9
S40.fasta	25954	25561	26740	27589	25549	25551	25640	26681	25268	25947	24958	25949	26848	26834	26837	26837	25948	25516	25946	25950	25949	25952	26834	25953	26834	25946	25948	26835	26837	24951	25971	26835	26839	25970	25960	25944	25949	25945	25946	24951	24955	25949	25946	24948	25512	11	19	17	14
S41.fasta	25952	25556	26736	27587	25544	25550	25635	26677	25268	25947	24960	25951	26843	26831	26834	26834	25948	25516	25946	25950	25949	25952	26831	25953	26831	25946	25948	26832	26834	24951	25969	26832	26836	25968	25958	25944	25949	25945	25946	24951	24955	25949	25946	24948	25512	11	19	13	14
S42.fasta	25957	25565	26741	27592	25553	25555	25642	26684	25273	25950	24963	25954	26852	26838	26841	26841	25949	25517	25947	25951	25950	25953	26838	25954	26838	25947	25949	26839	26841	24954	25974	26839	26843	25973	25961	25947	25950	25948	25947	24954	24956	25950	25949	24949	25513	16	24	22	19
S43.fasta	25949	25560	26737	27586	25548	25550	25639	26680	25265	25944	24955	25948	26845	26833	26836	26836	25945	25513	25943	25947	25946	25949	26833	25950	26833	25943	25945	26834	26836	24946	25966	26834	26838	25965	25955	25941	25946	25942	25943	24946	24950	25946	25943	24943	25509	10	18	16	13
S44.fasta	25958	25565	26742	27593	25553	25555	25644	26687	25274	25951	24964	25955	26854	26840	26843	26843	25950	25518	25948	25952	25951	25954	26840	25955	26840	25948	25950	26841	26843	24955	25973	26841	26845	25972	25962	25948	25951	25949	25948	24955	24957	25951	25950	24950	25514	17	25	23	20
S46.fasta	25952	25561	26736	27587	25549	25551	25638	26681	25268	25945	24958	25949	26848	26834	26837	26837	25944	25512	25942	25946	25945	25948	26834	25949	26834	25942	25944	26835	26837	24949	25969	26835	26839	25968	25956	25942	25945	25943	25942	24949	24951	25945	25944	24944	25508	11	19	17	14
S47.fasta	25954	25563	26738	27589	25551	25553	25640	26683	25270	25947	24958	25951	26848	26836	26839	26839	25946	25514	25944	25948	25947	25950	26834	25951	26836	25944	25946	26837	26839	24949	25969	26837	26841	25970	25958	25944	25947	25945	25944	24949	24953	25947	25946	24946	25510	13	21	19	16
S48.fasta	25953	25560	26737	27588	25548	25550	25637	26680	25267	25946	24959	25950	26847	26833	26836	26836	25945	25513	25943	25947	25946	25949	26833	25950	26833	25943	25945	26834	26836	24950	25970	26834	26838	25969	25957	25943	25946	25944	25943	24950	24952	25946	25945	24945	25509	10	18	16	13
S49.fasta	25952	25559	26736	27587	25547	25549	25636	26679	25266	25945	24958	25949	26846	26832	26835	26835	25944	25512	25942	25946	25945	25948	26832	25949	26832	25942	25944	26833	26835	24949	25969	26833	26837	25968	25956	25942	25945	25943	25942	24949	24951	25945	25944	24944	25508	9	17	15	10
S4.fasta	25952	25561	26738	27589	25549	25551	25638	26681	25268	25947	24960	25951	26846	26834	26837	26837	25946	25514	25944	25948	25947	25950	26834	25951	26834	25944	25946	26835	26837	24951	25971	26835	26839	25970	25958	25944	25947	25945	25944	24951	24953	25947	25946	24946	25510	11	11	17	14
S52.fasta	25957	25564	26741	27592	25552	25554	25641	26684	25271	25950	24963	25954	26851	26837	26840	26840	25951	25519	25949	25953	25952	25955	26837	25956	26837	25949	25951	26838	26840	24954	25974	26838	26842	25973	25963	25947	25952	25946	25949	24954	24958	25952	25949	24951	25515	14	22	20	17
S55.fasta	25949	25558	26735	27584	25546	25548	25635	26678	25265	25942	24955	25946	26845	26831	26834	26834	25943	25509	25941	25943	25944	25947	26831	25948	26831	25941	25943	26832	26834	24946	25966	26832	26836	25965	25955	25939	25944	25940	25941	24946	24950	25944	25941	24943	25507	8	16	14	11
S5.fasta	25950	25557	26734	27585	25545	25547	25634	26677	25264	25943	24956	25947	26844	26830	26833	26833	25942	25510	25940	25944	25943	25946	26830	25947	26830	25940	25942	26831	26833	24947	25965	26831	26835	25966	25954	25940	25943	25941	25940	24947	24949	25943	25942	24942	25506	7	15	13	10
S6.fasta	25948	25555	26734	27583	25543	25545	25634	26675	25262	25941	24954	25945	26842	26828	26831	26831	25942	25510	25940	25944	25943	25946	26828	25947	26828	25940	25942	26829	26831	24945	25965	26829	26833	25964	25954	25938	25943	25939	25940	24945	24949	25943	25940	24942	25506	5	13	11	8
S7.fasta	25955	25561	26738	27589	25549	25551	25640	26683	25270	25948	24960	25952	26849	26835	26838	26838	25945	25514	25945	25947	25946	25951	26835	25952	26835	25943	25945	26836	26838	24951	25971	26836	26840	25972	25958	25945	25946	25946	25943	24951	24953	25948	25947	24946	25510	13	21	19	16
S8.fasta	25952	25559	26738	27587	25547	25549	25638	26679	25266	25945	24958	25949	26846	26832	26835	26835	25946	25514	25944	25948	25947	25950	26832	25951	26832	25944	25946	26833	26835	24949	25969	26833	26837	25968	25958	25942	25947	25943	25944	24949	24953	25947	25944	24946	25510	9	17	15	12
S9.fasta	25949	25552	26731	27582	25540	25546	25631	26672	25263	25942	24955	25946	26841	26827	26830	26830	25943	25511	25941	25945	25944	25947	26827	25948	26827	25941	25943	26828	26830	24946	25964	26828	26832	25963	25953	25939	25944	25940	25941	24946	24950	25944	25941	24943	25507	6	14	8	9
A135.fasta	25039	25898	25885	27403	25890	25894	26239	17808	25079	25030	26394	25036	11693	11681	11684	11682	25029	26219	25027	25031	25030	25033	11677	25034	11681	25027	25027	11680	11684	26385	26206	11678	11686	26206	26230	25027	25032	25028	25026	26385	26389	25030	25029	26382	26215	26212	26220	26214	26214
A156.fasta	25477	25496	26325	27019	25488	25490	25820	26305	25797	25470	25736	25474	26453	26439	26443	26442	25471	25828	25470	25473	25472	25475	26441	25476	26441	25470	25472	26440	26442	25725	4568	26440	26444	4568	7588	25467	25472	25468	25469	25729	25727	25472	25469	25722	25828	25729	25737	25733	25732
A20.fasta	25637	23126	26192	27329	23118	23120	2266	26568	24292	25634	24230	25638	26692	26678	26683	26673	25635	24999	25631	25635	25634	25637	26680	25638	26680	25631	25633	26679	26681	24223	25710	26683	26675	25710	25792	25631	25636	25632	25631	24223	24225	25634	25633	24220	24989	25333	25341	25335	25336
A23.fasta	25640	23126	26198	27333	23121	23123	2266	26570	24294	25637	24230	25641	26690	26678	26685	26679	25638	25001	25634	25638	25637	25640	26678	25641	26682	25634	25634	26679	26681	24221	25704	26683	26683	25706	25790	25632	25639	25635	25634	24223	24225	25637	25636	24220	24999	25335	25343	25337	25338
A30.fasta	25642	23139	26193	27332	23127	23129	2259	26569	24293	25635	24233	25641	26695	26681	26688	26674	25634	25000	25634	25636	25635	25638	26681	25639	26685	25634	25634	26680	26684	24226	25710	26684	26678	25712	25796	25632	25639	25633	25632	24228	24228	25637	25632	24223	24994	25336	25344	25338	25339
A55.fasta	26110	25603	26873	27968	25589	25593	25639	26986	25522	26103	25592	26109	27080	27066	27071	27067	26104	26247	26102	26106	26105	26108	27066	26109	27068	26102	26102	27063	27069	25585	26175	27067	27071	26173	26041	26100	26107	26101	26100	25583	25589	26105	26102	25582	26245	25908	25916	25912	25911
A61.fasta	25820	25433	25928	26991	25425	25429	25574	25948	25395	25812	25474	25818	26155	26141	26146	26142	25811	25723	25813	25815	25814	25819	26141	25820	26143	25811	25811	26140	26144	25465	24716	26142	26146	24716	24724	25809	25814	25810	25809	25465	25469	25816	25811	25462	25719	25543	25551	25545	25546
A81.fasta	25824	25435	25932	26989	25425	25427	25574	25950	25395	25816	25476	25822	26155	26141	26150	26144	25813	25725	25815	25817	25816	25821	26143	25822	26147	25813	25813	26142	26146	25467	24718	26144	26146	24718	24728	25813	25816	25814	25811	25467	25469	25818	25815	25462	25721	25547	25553	25549	25550
A88.fasta	26113	25610	26876	27971	25596	25600	25636	26991	25523	26108	25595	26112	27077	27063	27068	27066	26109	26248	26105	26109	26108	26111	27065	26112	27065	26105	26107	27062	27066	25588	26172	27066	27068	26170	26038	26105	26110	26106	26105	25586	25592	26108	26107	25585	26246	25909	25917	25913	25912
A96.fasta	26317	22571	26604	27685	22559	22561	25246	26713	25228	26308	15585	26314	26767	26755	26760	26758	26301	7367	26305	26307	26304	26309	26755	26310	26759	26303	26303	26756	26760	15576	26001	26754	26760	26001	25903	26305	26306	26306	26301	15578	15576	26308	26305	15569	7363	25502	25510	25506	25504
Z16.fasta	26052	23661	26940	27886	23647	23653	25013	27169	25281	26045	25136	26051	27372	27358	27365	27359	26042	25212	26046	26048	26045	26050	27358	26051	27362	26044	26044	27357	27361	25133	25730	27359	27363	25731	25913	26042	26047	26043	26042	25133	25133	26049	26042	25130	25210	25818	25826	25820	25821
Z40.fasta	25930	25729	26819	27815	25717	25719	25715	26801	25986	25923	26381	25927	27039	27025	27030	27028	25920	26257	25922	25924	25921	25926	27027	25927	27027	25920	25922	27026	27028	26376	25771	27026	27030	25774	25941	25919	25923	25921	25920	26376	26378	25925	25920	26373	26255	25255	25263	25259	25258
Z44.fasta	25936	25733	26821	27821	25721	25723	25717	26805	25992	25927	26387	25933	27045	27031	27036	27032	25922	26259	25926	25926	25925	25930	27031	25931	27033	25924	25924	27030	27034	26382	25777	27030	27036	25780	25945	25923	25927	25925	25922	26382	26382	25929	25924	26377	26259	25261	25269	25265	25264
Z46.fasta	25759	23838	26936	27755	23822	23826	23234	26909	25188	25753	24240	25759	27147	27133	27138	27134	25750	23976	25754	25756	25753	25758	27133	25759	27135	25752	25752	27132	27136	24233	25756	27132	27138	25756	25720	25750	25755	25751	25750	24233	24237	25757	25750	24230	23972	25630	25638	25634	25632
Z48.fasta	25644	23130	26194	27333	23122	23124	2261	26572	24294	25639	24231	25643	26692	26678	26684	26673	25636	24995	25634	25636	25635	25638	26680	25639	26682	25634	25636	26679	26681	24224	25709	26683	26675	25709	25791	25636	25639	25637	25634	24226	24224	25637	25636	24219	24989	25335	25343	25337	25338
Z50.fasta	26051	23660	26940	27881	23646	23652	25010	27164	25276	26042	25135	26048	27367	27353	27362	27356	26039	25209	26041	26045	26042	26045	27355	26046	27359	26041	26041	27354	27358	25132	25729	27354	27358	25728	25910	26039	26044	26040	26039	25132	25130	26044	26039	25127	25207	25815	25823	25817	25818
SQ105.fasta	25954	25557	26736	27587	25545	25551	25636	26677	25268	25947	24960	25951	26846	26832	26835	26835	25948	25516	25946	25950	25949	25952	26832	25953	26832	25946	25948	26833	26835	24951	25969	26833	26837	25968	25958	25944	25949	25945	25946	24951	24955	25949	25946	24948	25512	11	19	13	14
SQ80.fasta	25951	25558	26735	27586	25546	25548	25635	26678	25265	25944	24957	25948	26845	26831	26834	26834	25943	25511	25941	25945	25944	25947	26831	25948	26831	25941	25943	26832	26834	24948	25968	26832	26836	25967	25955	25941	25944	25942	25941	24948	24950	25944	25943	24943	25507	8	16	14	11
[truncated: 62 more columns]

## Sheet: Table S3
Table S3 Annotated results of MinIon sequencing of S6 isolates carrying smaller IncX3 plasmid
contig_id	feature_id	type	start	stop	strand	function	aliases	plfam	pgfam	figfam	evidence_codes	nucleotide_sequence	aa_sequence
S6.fasta	fig|2.6945.peg.1	CDS	408	533	+	hypothetical protein			PGF_01629067			gtgtctttactccatttatggagaaaacggatgattaacctgttaatcatcgttctgagggcggtagcggcgcttgcaaacgcgctgattgccattctggaactgatccgccagttcatcgactaa	MSLLHLWRKRMINLLIIVLRAVAALANALIAILELIRQFID
S6.fasta	fig|2.6945.peg.2	CDS	1285	752	-	Mobile element protein			PGF_01000105			atgatccggaccgctggctccctgaagctgggcaaagtacaggtttcagtgctggtccgttcattgctgaaaagtgaacgtccttccggactgactcaggcaatcattgaagtggggcgcatcaacaaaacgctgtatctgcttaattatattgatgatgaagattaccgccggcgcattctgacccagcttaatcggggagaaagtcgccatgccgttgccagagccatctgtcacggtcaaaaaggtgagataagaaaacgatataccgacggtcaggaagatcaactgggcacactggggctggtcactaacgccgtcgtgttatggaacactatttatatgcaggcagccctggatcatctccgggcgcagggtgaaacactgaatgatgaagat…	MIRTAGSLKLGKVQVSVLVRSLLKSERPSGLTQAIIEVGRINKTLYLLNYIDDEDYRRRILTQLNRGESRHAVARAICHGQKGEIRKRYTDGQEDQLGTLGLVTNAVVLWNTIYMQAALDHLRAQGETLNDEDIARLSPLCHGHINMLGHYSFTLAELVTKGHLRPLKEASEAENVA
S6.fasta	fig|2.6945.peg.3	CDS	1441	4458	+	Mobile element protein			PGF_00022261			atggcattcgaagaacgtgtccaaatcttgtccgaggcagaacaagatgagttatatggaccccccgctttcacctccgccgaccaacgcttctttttctcgctgaacgataaggaactggcgatcgctaaaagcctccgtcatcggggccagcgttacatgctggtggtactgctgggctatttcaaagccaagccggtggtgctgaatcccggctttcatcagatcaagcaggacctcaaatacgtttatcaaaccgttctaccaggcccaggctgtagaccctttaatctcacgccaaaagagaacgaacggatttaccaacgtgttttccagctctgcaactaccagcgctggaatgtcaaagaccatggagcggcgttgagagattacttatcc…	MAFEERVQILSEAEQDELYGPPAFTSADQRFFFSLNDKELAIAKSLRHRGQRYMLVVLLGYFKAKPVVLNPGFHQIKQDLKYVYQTVLPGPGCRPFNLTPKENERIYQRVFQLCNYQRWNVKDHGAALRDYLSQQARAWTAPRHLFDAANEYCSGQKIAIPAYSTLQKIISQVVGDEQEHMAAHLERAMSRGLKQALAELVNGTGPLPFRQLRQSARNFTGTELEKELIVYRHIQHWMPEVDLLLSTLSLSQKNLQHLAEKVDYYGAKLKRQTVGSQWLYLLCYLQTRWQQALERIADGFVHHVRQTKQKAKDYAQEAVFKDWQKAAKNVSKAAEVLHLFIDDSIDLQLPFATVRQQALSLLTKRDLESVCLFLNEQRRSVDEAMWQYCDEKESLRKGL…
S6.fasta	fig|2.6945.peg.4	CDS	4739	4978	+	hypothetical protein			PGF_08225224			ttgagtcaagaaaagaaggcttttcagccagaaaatttgctgaactcattaaaagacatcctagtacgatctatcgtgagcttaaaagaaatagcatcaatgacgtttatcaagctcgatatgcttctgataacaccttcgctagacgtagacgtggtcacagaaaactcaaaatcgattcaatcctctggaaatttattgttgaagcgatccgttgtttatggtctcctcagcaaatag	MSQEKKAFQPENLLNSLKDILVRSIVSLKEIASMTFIKLDMLLITPSLDVDVVTENSKSIQSSGNLLLKRSVVYGLLSK
S6.fasta	fig|2.6945.peg.5	CDS	5105	5236	+	hypothetical protein						atgaaaataaaaagcgaaaagctaacggtgaacctaaaaaagattctatattacaggatattaaaactattcatgagcgcccagccgaagttcaagaaagaaaaataccgggtcattgggaagctgatttaa	MKIKSEKLTVNLKKILYYRILKLFMSAQPKFKKEKYRVIGKLI
S6.fasta	fig|2.6945.peg.6	CDS	5500	5273	-	hypothetical protein						atgtgcctttttgccagggtgaatgtgggtcacagaaatatacatctatgcctaaatcttcttcgagtattttatgttctgacatctcacgtccacggtcataggtcaacgttttacgcagttctgcaggtaaatatttcagagcttcagttaaagccttgcgcactgattctgcctttgcatcaggtaatgttgccaagatacagagccgtgtatttcgttcaataa	MCLFARVNVGHRNIHLCLNLLRVFYVLTSHVHGHRSTFYAVLQVNISELQLKPCALILPLHQVMLPRYRAVYFVQ
S6.fasta	fig|2.6945.peg.7	CDS	5509	5679	+	hypothetical protein			PGF_08225224			atgaatggtttaattaggcaatatttacctaaagggattgatttaaatcaggcagatcagcattatttaaatcaagttgccatgtcactgaatactcgtcctagaaaggcgttagattggcttacaccattagggaaggtgcgaataagcggggaaattcttctcggctga	MNGLIRQYLPKGIDLNQADQHYLNQVAMSLNTRPRKALDWLTPLGKVRISGEILLG
S6.fasta	fig|2.6945.peg.8	CDS	6804	5788	-	Transposase InsH for insertion sequence element IS5			PGF_00061501			atgtttgtcatctggagccatggaacagggttcatcatgagtcatcaacttaccttcgccgacagtgaattcagcagtaagcgccgtcagaccagaaaagagattttcttgtcccgcatggagcagattctgccatggcaaaacatggtggaagtcatcgagccgttttaccccaaggctggtaatggccggcgaccttatccgctggaaaccatgctacgcattcactgcatgcagcattggtacaacctgagcgatggcgcgatggaagatgctctgtacgaaatcgcctccatgcgtctgtttgcccggttatccctggatagcgccttgcctgaccgcaccaccatcatgaatttccgccacctgctggagcagcatcaactggcccgccaattg…	MFVIWSHGTGFIMSHQLTFADSEFSSKRRQTRKEIFLSRMEQILPWQNMVEVIEPFYPKAGNGRRPYPLETMLRIHCMQHWYNLSDGAMEDALYEIASMRLFARLSLDSALPDRTTIMNFRHLLEQHQLARQLFKTINRWLAEAGVMMTQGTLVDATIIEAPSSTKNKEQQRDPEMHQTKKGNQWHFGMKAHIGVDAKSGLTHSLVTTAANEHDLNQLGNLLHGEEQFVSADAGYQGAPQREELAEVDVDWLIAERPGKVRTLKQHPRKNKTAINIEYMKASIRAKVEHPFRIIKRQFGFVKARYKGLLKNDNQLAMLFTLANLFRADQMIRQWERSH
S6.fasta	fig|2.6945.peg.9	CDS	7003	7815	+	Subclass B1 beta-lactamase (EC 3.5.2.6) => NDM family			PGF_05361876			atggaattgcccaatattatgcacccggtcgcgaagctgagcaccgcattagccgctgcattgatgctgagcgggtgcatgcccggtgaaatccgcccgacgattggccagcaaatggaaactggcgaccaacggtttggcgatctggttttccgccagctcgcaccgaatgtctggcagcacacttcctatctcgacatgccgggtttcggggcagtcgcttccaacggtttgatcgtcagggatggcggccgcgtgctgttggtcgataccgcctggaccgatgaccagaccgcccagatcctcaactggatcaagcaggagatcaacctgccggtcgcgctggcggtggtgactcacgcgcatcaggacaagatgggcggtatggacgcgctgcat…	MELPNIMHPVAKLSTALAAALMLSGCMPGEIRPTIGQQMETGDQRFGDLVFRQLAPNVWQHTSYLDMPGFGAVASNGLIVRDGGRVLLVDTAWTDDQTAQILNWIKQEINLPVALAVVTHAHQDKMGGMDALHAAGIATYANALSNQLAPQEGLVAAQHSLTFAANGWVEPATAPNFGPLKVFYPGPGHTSDNITVGIDGTDIAFGGCLIKDSKAKSLGNLGDADTEHYAASARAFGAAFPKASMIVMSHSAPDSRAAITHTARMADKLR
S6.fasta	fig|2.6945.peg.10	CDS	7819	8184	+	hypothetical protein			PGF_00385537			atggctgaccacgtcacccccaatctgccatcgcgcgatttcgatgtgacagaggcgttttatgcgaagctgggctttgcgacgagttggaaggatcgcggctggatgatcctgcagcgcggcggtttgcagctcgaattcttcccctatcctgacctcgacccagctacgagctcgttcggctgttgcctgcggttggatgatctcgatgccatggtggcattggtgaacgcggcgggagccgaggaaaaaagcaccggctggccgcgcttcaaagctccgcaactggaggcgagcggcctgaggatcggctacctgatcgatcccgactgcacgctggtgcggctgatccagaaccccgactga	MADHVTPNLPSRDFDVTEAFYAKLGFATSWKDRGWMILQRGGLQLEFFPYPDLDPATSSFGCCLRLDDLDAMVALVNAAGAEEKSTGWPRFKAPQLEASGLRIGYLIDPDCTLVRLIQNPD
S6.fasta	fig|2.6945.peg.11	CDS	8189	8827	+	Phosphoribosylanthranilate isomerase (EC 5.3.1.24)			PGF_00033941			atgcccgcgaaaatcaagatttgcgggatcagcacacccgaggcgctcgatgcgaccatcgcggcgcgggcggactatgccgggttggtgttctatccagcgtcgccccgtgcggttacgtcgaatgtcgcgggcgctttgacatcgcgcgcagctggccagatcgccatggtcggtttgttcgtcgatgcggatgatgctgtcatcgccgacgcactggtggcagccaagctgaacgcgctgcagctgcacggttcggaatcgcccgaacgcgtggcccagttgcgcgcgcggtttggcaagccggtgtggaaggcgctgcccgtcgccagcgccagcgatgtcgcacgcgccgcagcctatgccggggcggcggacttgatcttgttcgacgccaag…	MPAKIKICGISTPEALDATIAARADYAGLVFYPASPRAVTSNVAGALTSRAAGQIAMVGLFVDADDAVIADALVAAKLNALQLHGSESPERVAQLRARFGKPVWKALPVASASDVARAAAYAGAADLILFDAKTPKGALPGGMGLAFDWSLLAGYRGALPWGLAGGLNPTNVAEAIARTGAPLVDTSSGVESAPGVKDTDKITNFAFAVRLA
S6.fasta	fig|2.6945.peg.12	CDS	9869	8838	-	Cytochrome c-type biogenesis protein DsbD, protein-disulfide reductase (EC 1.8.1.8)			PGF_08652177			atgaccgcatccacgatccgcctgcgccgctggctggccgggctcgccctgctgcttgcgctgcccgcgacctcggccgtcgcccaggacttcgaactgccgccggtcgacgaggtcttcgtcctgtccgcgcaggccaccgcgccggaccgcatcgaggtgcgctggcggatcgccgacggctattacctgtaccggcaccgcacctcggtcaaggccgatgccgccttcaccggcgcgaccatggcgctgccgaagggcaaggcctaccgcgacgaattcttcggcgacgtcgaaacctaccgcaaggaattgctcggcaccctcaccggcacgcccgcggccggcgcgagcgcgaccaccctgaccgtgaagtaccagggctgcgccgatgccggc…	MTASTIRLRRWLAGLALLLALPATSAVAQDFELPPVDEVFVLSAQATAPDRIEVRWRIADGYYLYRHRTSVKADAAFTGATMALPKGKAYRDEFFGDVETYRKELLGTLTGTPAAGASATTLTVKYQGCADAGVCYPPQTRTLKVALPGEAGAGGFGCKARGLHDYVVKNGSADHPNAEVKFALGDVVNTMIGCTNGETIMLCHDTSLPRPYSLGFRVQGTEGLWMDVNKSIYLEGKSPQPHRWEPAEGWFAKYDHPLWKRYADLAAGAGHGGMDWFVIHAFVEALKAKAPMPIDIYDALAWSAITPLSEQSIAEGNRTLDFPDFTRGQWRTRKPIFALNDAY
S6.fasta	fig|2.6945.peg.13	CDS	10008	9874	-	Periplasmic divalent cation tolerance protein CutA			PGF_03205642			gtgccccccgccctgcaggaacgcctgcgccaactgcatccctacgaactcccggagctgctcgcggtcgaagccgcgtccggcctgcccgaatacctgcaatggctggccgccgagagccgaccggtaaactga	MPPALQERLRQLHPYELPELLAVEAASGLPEYLQWLAAESRPVN
S6.fasta	fig|2.6945.peg.14	CDS	10055	10771	+	Mobile element protein			PGF_01000105			atggagctgcacatgaacccattcaaaggccggcattttcagcgtgacatcattctgtgggccgtacgctggtactgcaaatacggcatcagttaccgtgagctgcaggagatgctggctgaacgcggagtgaatgtcgatcactccacgatttaccgctgggttcagcgttatgcgcctgaaatggaaaaacggctgcgctggtactggcgtaacccttccgatctttgcccgtggcacatggatgaaacctacgtgaaggtcaatggccgctgggcgtatctgtaccgggccgtcgacagccggggccgcactgtcgatttttatctctcctcccgtcgtaacagcaaagctgcataccggtttctgggtaaaatcctcaacaacgtgaagaagtgg…	MELHMNPFKGRHFQRDIILWAVRWYCKYGISYRELQEMLAERGVNVDHSTIYRWVQRYAPEMEKRLRWYWRNPSDLCPWHMDETYVKVNGRWAYLYRAVDSRGRTVDFYLSSRRNSKAAYRFLGKILNNVKKWQIPRFINTDKAPAYGRALALLKREGRCPSDVEHRQIKYRNNVIECDHGKLKRIIGATLGFKSMKTAYATIKGIEVMRALRKGQASAFYYGDPLGEMRLVSRVFEM
S6.fasta	fig|2.6945.peg.15	CDS	10945	10805	-	hypothetical protein			PGF_08225224			atgcgattgcgactacaccccaagcggtgtctccaggaactcgataagctggataacttcagggctatacctgatgacgatgaggacgggttggaggtcaggggggtcattacgcacattgtggcactgttgcaaagttag	MRLRLHPKRCLQELDKLDNFRAIPDDDEDGLEVRGVITHIVALLQS
S6.fasta	fig|2.6945.peg.16	CDS	11469	11164	-	hypothetical protein			PGF_10340135			atgccttcagccaccacaacaagggaagacccatatgcatacagctatattgatcggaggtttttcatgcctagacactatgaaattgactcagcctggcgtgcgagcattaagcgtgagccgaacggtcgtcagacagttacgacagaagcctttgtcagccagcttgcgctgattaattttcactggagttgtcgccaagcaaatcagtggattgaaacctacgtgaccgtttttaaagacatttccactcaggaaggagagaaccggacattcatgctttttaaccccaacggaggccgttaa	MPSATTTREDPYAYSYIDRRFFMPRHYEIDSAWRASIKREPNGRQTVTTEAFVSQLALINFHWSCRQANQWIETYVTVFKDISTQEGENRTFMLFNPNGGR
S6.fasta	fig|2.6945.peg.17	CDS	11505	12725	+	Transposase			PGF_09978608			atggacgaaaagtccctctacgctcatattctcaacctgtccgatccgtggcaggtaaagtccctttctctcgatgaaaatgccggttctgttactgtcactattgagatcgctgaaaacacccggctagcctgtccgacctgcggtaaatcctgttctgttcacgatcaccgtcatcgtaaatggcgccatcttgatacctgccagttcaccactattgttgaagccgatgttccacgaattatgtgtccggagcatggctgcctgacgttgcctgttccgtgggctggccccggaagccggtatacgttgctattcgaatcgttcgttctctcatggctgaaaatcagcaccgttgatgctgtcaggaagcaacttaagctcagttggaatgcggtt…	MDEKSLYAHILNLSDPWQVKSLSLDENAGSVTVTIEIAENTRLACPTCGKSCSVHDHRHRKWRHLDTCQFTTIVEADVPRIMCPEHGCLTLPVPWAGPGSRYTLLFESFVLSWLKISTVDAVRKQLKLSWNAVDGIMTRAVKRGLARIKKPLSARHMNVDEVAFKKGHRYITVISDRDGRALALTDDRGTESLAGYLRTLTDGQLLAIKTLSMDMNAGYIRAARIHLPSAVEKIAFDRFHVAKQLGEVVDKTRQNEHPHLPVESRHQAKGTRFLWQYSDKWMTESRQEKLMWLRAQMKLTSQCWALKELAKDIWNRPWSEERRSDWQRWLALAANSDVPMMKNAAKTIGKRLYGILNAMRHSVSNGNAEALNSKIRLLRIKARGYRNRERFKLGVMFHY…
S6.fasta	fig|2.6945.peg.18	CDS	13476	12814	-	Resolvase			PGF_10320809			atgactcaaacagtaccgaaaggctttgtcagagcttacttacgcgcatccacgactgaacaggatgcaacacgcgccctggacacgataaataccttcgccatcgagcgcggcctgagcatctgtaactactacattgaaaatgaatcaggttctaagcttgaacgccctgagttgttccggctcctgaaagattgtcagcaaaacgatatcttgctggtagaggatgtggacaggctttcacgcctggtaggggaggactggaacacactgaagaaaatgatccggcagaaagatatccgggttgtggccgtcaacgttccgacaacctggctcgcatcgggtcacaatgattttgacagccgaatgttttcggccataaacgatatgttgctggat…	MTQTVPKGFVRAYLRASTTEQDATRALDTINTFAIERGLSICNYYIENESGSKLERPELFRLLKDCQQNDILLVEDVDRLSRLVGEDWNTLKKMIRQKDIRVVAVNVPTTWLASGHNDFDSRMFSAINDMLLDMLAAVARRDYEQRRERQQQGIARAKREGKYKGRQVNQSRYDAINRLIASGSSWSQIQKVLGCSRATISKAVKQQTVNKMNHEPEGRE
S6.fasta	fig|2.6945.peg.19	CDS	13857	14519	+	hypothetical protein			PGF_05454690			atgggtaaaatcttgcttgtcgtatcagataaaggtggggtaggcaaaagcacctacgtggctaacacaggctcaatgctggtcaacaaaggtaagtcggtaattatcctgaagacagataaaaaccacgatctgttgagctggaacgaaaagcggacagataacggcttactcactatcccggttcacgcagcttacggaaacgtcagcaacgaaattaagcgccttagtaagctgtgtgaagttctcattgtcgattgccccggccacgacagccaggagttccgtagcgccctgacagtatcagatatcgtggtgacactggttaaaccgtcctctgatttcgaaagcgaaacactgaccagtgttacagagaaaatccgcaccgctcagaaagct…	MGKILLVVSDKGGVGKSTYVANTGSMLVNKGKSVIILKTDKNHDLLSWNEKRTDNGLLTIPVHAAYGNVSNEIKRLSKLCEVLIVDCPGHDSQEFRSALTVSDIVVTLVKPSSDFESETLTSVTEKIRTAQKANAALEPWVLFTRINSAKPRHRKAAIDLDKLLRSDNIWIQPLKTRISELDVYESACNEGAGVHDVSRASSLSTAKAQIELVAQEIGIL
S6.fasta	fig|2.6945.repeat.1	repeat	14119	15486	+	repeat region						ccggccacgacagccaggagttccgtagcgccctgacagtatcagatatcgtggtgacactggttaaaccgtcctctgatttcgaaagcgaaacactgaccagtgttacagagaaaatccgcaccgctcagaaagctaacgcagctctggaaccgtgggtgctgttcaccagaatcaactcagcgaaaccccgccacagaaaagcggccattgatctggataaattactgcgttcggacaacatctggattcaacctctgaaaacccggatatccgagctggatgtgtatgaaagcgcctgtaatgaaggggcaggggtacatgacgttagccgggcatcgagcctttcaacagcgaaagcacagattgaacttgtggcacaggaaattggcattttat…
S6.fasta	fig|2.6945.peg.20	CDS	14592	14903	+	hypothetical protein			PGF_03927955			atgcataccgtacaaggggaaattttcatggctttaaaactaaaccgcccgaacatcgatgaatctcagcaaccagcaacaaacgcagaaaccgcgcgttttatctccggcgctaccagagcgcctgtagcgggtaaaccaaagttgatgaacttcagactgccagcgtactttgaggagatcctggaagcggaggcgcagagaacaggccagagcaagacaaccgttctaaaggcagcgctggccgcattcgataacctggacgagaacctgaaaaaccactggctgcttgaatctgcaaaattagggtag	MHTVQGEIFMALKLNRPNIDESQQPATNAETARFISGATRAPVAGKPKLMNFRLPAYFEEILEAEAQRTGQSKTTVLKAALAAFDNLDENLKNHWLLESAKLG
S6.fasta	fig|2.6945.peg.21	CDS	15070	15420	+	hypothetical protein			PGF_00310956			ttggaaatccaaaatagaaagaaacctaaggaaagaaaaatgttcatattcagatatattaaaactcttattaatatctacttgttatacatccaaccgatattggggatgttccttataggtataggcttatgggggttctatgcacctgatgagggaacttgtactaatctcaatattgagttatgcgctgtatcagctattgatgttctgaagcctgctatttttgtatttttaggcattattaccgttgccggatggtactttaccgaacttcagccgaagctaaggggggagggcaagtatatgaaggtaaaaacaggtgtaaaaccggaagatttcgttaagtaa	MEIQNRKKPKERKMFIFRYIKTLINIYLLYIQPILGMFLIGIGLWGFYAPDEGTCTNLNIELCAVSAIDVLKPAIFVFLGIITVAGWYFTELQPKLRGEGKYMKVKTGVKPEDFVK
S6.fasta	fig|2.6945.peg.22	CDS	15456	15740	+	hypothetical protein			PGF_00294624			atgaataaatcatggcttgaacaacaggtgcaaaatgaaaaattaaaaaaagtacaggaagagaaaaaagatggcactatccaaaaaggattgtacagggttcgtataaaagacaaatacaggtgggatttgtgggaaaatgatttcagagttgttattgcttattcgaaagatgatgcagagctaaaatttacagaaatgacaggttttaatgagcattactatatagaaagcattgaaaaaatagtgctttcagatatagaaaaaatcttactggaaaactga	MNKSWLEQQVQNEKLKKVQEEKKDGTIQKGLYRVRIKDKYRWDLWENDFRVVIAYSKDDAELKFTEMTGFNEHYYIESIEKIVLSDIEKILLEN
S6.fasta	fig|2.6945.repeat.2	repeat	15544	16218	+	repeat region						gattgtacagggttcgtataaaagacaaatacaggtgggatttgtgggaaaatgatttcagagttgttattgcttattcgaaagatgatgcagagctaaaatttacagaaatgacaggttttaatgagcattactatatagaaagcattgaaaaaatagtgctttcagatatagaaaaaatcttactggaaaactgaaaagatagttatccagaggtttagttaaataatggcgtcagtttttcaaccagtagcagatcgcttaaaccgtctaaagaaacaacttctataccagaatcaacaagtgaatcaactccacatacttcaccgaagccgataaccataatcggctttcggtctatcaaatcaaaaatcaccaaaggcaatattacactgttaa…
S6.fasta	fig|2.6945.peg.23	CDS	16183	15761	-	hypothetical protein			PGF_08225224			atgacgtctctgacgccattccgcaacgtttgcccggtgacctacagtcggttcttgttggagagagttatgaaatatcaggttaaagagtttattaacgaaaaatattctaaggctgttaatattttaaaggataaccttaaagaacactaccatattttttatggtttgagattaagtgagattctttttcctgccagcgaatacggctctgaaatgttttttcaggagtttgaagcgattaacagtgtaatattgcctttggtgatttttgatttgatagaccgaaagccgattatggttatcggcttcggtgaagtatgtggagttgattcacttgttgattctggtatagaagttgtttctttagacggtttaagcgatctgctactggttgaa…	MTSLTPFRNVCPVTYSRFLLERVMKYQVKEFINEKYSKAVNILKDNLKEHYHIFYGLRLSEILFPASEYGSEMFFQEFEAINSVILPLVIFDLIDRKPIMVIGFGEVCGVDSLVDSGIEVVSLDGLSDLLLVEKLTPLFN
S6.fasta	fig|2.6945.peg.24	CDS	16745	16302	-	hypothetical protein			PGF_00128754			atggctaaaatatatgagtttccgcagggagccgaacgaagtaagctgaaaaaagaaatcatccgggaacgtaaaaaacgattgcgagaaacgaacggtaacccggttatccggcacgctaaatggttctggttttatctacgtcttgctacggctggcgcactgcatttagtctctgttatttctctggcagtcctgggggctttcagtaaagctattttctggattggtggaatgctctgtgttgttacatggttccaccttgagcgccagttctggacgccgcaaaatttcacgattccagtaatcgtaacgctgtggggattgagtttgtttgccactcccctgatggagctgcttaacaaaaaaatgccgtggtatcgtcttctggttcctgat…	MAKIYEFPQGAERSKLKKEIIRERKKRLRETNGNPVIRHAKWFWFYLRLATAGALHLVSVISLAVLGAFSKAIFWIGGMLCVVTWFHLERQFWTPQNFTIPVIVTLWGLSLFATPLMELLNKKMPWYRLLVPDAKHTSTEATNDDQP
S6.fasta	fig|2.6945.peg.25	CDS	17767	16754	-	hypothetical protein			PGF_00202797			atgcggttgttgctatctttagatatgaagatcctcagatcttcatatctaaaggtgagaggttttttaattaaaggttgtattgttgtcttgaattacaacctttgtggggttatgatttgcctacataggaaaggttatatgaggcttatcgtgaagacagtaacgggattaacgaaagttagacatagaaatgaagttggggtaactcttgcatccctttccctttcagcaaaaagagtgctttttctggctctttgccagattgatacaaaggaaatgttagatgatgatattttggaggttgatgctgactttttttcaaaagctacttctttagataaatatgcctcttatgcagctctgaaagagggagctaaagttctttcttcaactacg…	MRLLLSLDMKILRSSYLKVRGFLIKGCIVVLNYNLCGVMICLHRKGYMRLIVKTVTGLTKVRHRNEVGVTLASLSLSAKRVLFLALCQIDTKEMLDDDILEVDADFFSKATSLDKYASYAALKEGAKVLSSTTLVLNRDDLKNLADELGILSSKNKIPDRLDLNLTEFCAYYDHLATVRIKFTNTAKRYFSKLIGSENRYTTQVLKSVVLLNSVNSTNLYQVIRKYYSQNSSKKSFDISVDDLKEEMGLYTIEEGEKKYKYPKYSFFVRDVINKSINEIIEKTEINQLSFSVVGKKGRMAHMLRFEFSINEKSSSFSEDDMAFLEEFDKVVPPKKNK
S6.fasta	fig|2.6945.peg.26	CDS	18787	18665	-	hypothetical protein						gtgagcttgcgaacggtacgccgggtcagtgtgaaacactggcgcggggcgctgtatctgcgcgttatgagatgcgttagcagcgaattacggggcgggttgctgaaaccgattgatgcctga	MSLRTVRRVSVKHWRGALYLRVMRCVSSELRGGLLKPIDA
S6.fasta	fig|2.6945.peg.27	CDS	18927	18823	-	hypothetical protein						atgcgctgtcgtaacatcgcgccggagacgttcgccaggactggcgaaccaacaagcccgaatgagagcgataacccccctcacccctgccaggccaatttctga	MRCRNIAPETFARTGEPTSPNESDNPPHPCQANF
S6.fasta	fig|2.6945.peg.28	CDS	19054	19635	+	Chaperone protein DnaJ			PGF_10301134			atgaatttgttggttgggaatggttccctgccagattccagaagcccacacgggcgggagcgaaaaatgaatattcaggaagcattaaacgtttttggtttatccggtgatctgactgaaaaggacatcaaggcggcatacaaaaaagcggctttaaaatatcatccagaccgcaatccattgggtgccgagctgatgaaagcagtaaatgctgcgtttgattttctcatggctaacattgataaaatcaatcagtttcaaagcactgatgaaaacgcacgttacaactacggtgaagatctggaaaaagttctgaatacgctttccggccttacagggattgtctatgaagttattggtaattgggtctggattagcggagaaactaaagaacacaaa…	MNLLVGNGSLPDSRSPHGRERKMNIQEALNVFGLSGDLTEKDIKAAYKKAALKYHPDRNPLGAELMKAVNAAFDFLMANIDKINQFQSTDENARYNYGEDLEKVLNTLSGLTGIVYEVIGNWVWISGETKEHKDILKEMGCKWASKKKQWFYRPEEHKSRWNRKEHSIEEIREMYGTAGKRKASGWTRVEASA
S6.fasta	fig|2.6945.peg.29	CDS	19694	19930	+	hypothetical protein			PGF_00373389			atgaaaaacaagaccataacggaagcggagctgataaacatttttgaaagttacggagcctacatttgcccggatgagatcgaagttacagccaaagaatgcaatgaaaatggttcagtcttgcaccgtggcttaaacgcagaaggatgggcgcatctttttgcgaaggaagaagcatatcagcaggaatgcgaagcccaggaagctgcaagtgatgatggacactttgatgaatag	MKNKTITEAELINIFESYGAYICPDEIEVTAKECNENGSVLHRGLNAEGWAHLFAKEEAYQQECEAQEAASDDGHFDE
S6.fasta	fig|2.6945.peg.30	CDS	19990	20541	+	hypothetical protein			PGF_05122357			atgaaagaacagaaaaatttctttgaacggtataaaccggtgtttgaaatcgtttgtcgaatcctggggaacggctggcgtgtaaatctgctcgatgattgccagtacaggattaagctaacctcacctgattttaaaaattactctatacatattcgaatggagaaaggaaggttagttatcattggaagcgtagatagtcgcagctggagaagtccttaccatacttgcacagtatcgccagagcgtaaccctgtagaaatcgccgccgatattgaaaagaaaatcctgtcggatgctttagataatgtagatatggcgcgagagtatgaacaacagttacagcaaaaacgcgagaaaaaactgatcctgaaaggaatgctatctcgtttagtgcat…	MKEQKNFFERYKPVFEIVCRILGNGWRVNLLDDCQYRIKLTSPDFKNYSIHIRMEKGRLVIIGSVDSRSWRSPYHTCTVSPERNPVEIAADIEKKILSDALDNVDMAREYEQQLQQKREKKLILKGMLSRLVHLESWHGTLTGFKVENGLDGNVSERGDGYEMVIRGLSVDQLIKVAGFIKQL
S6.fasta	fig|2.6945.peg.31	CDS	20550	20819	+	hypothetical protein			PGF_05357438			atgaatgaagtcctgagcgacaggaaaaacaaaggtaatgtaacatacaggattgttgtgtctgaagatgcaacacgtttgtttattgaacttgaaaaactgatgaaggtacgctctaaagaagcggataaaaaaacaactaaaaagattgttttccaaaaatcattttattacgaagaattctcgaacgttaaagatgaaattgatgatccaattttattgaaattctatacagatactattgtgaaggtacaaaatcatgagttttaa	MNEVLSDRKNKGNVTYRIVVSEDATRLFIELEKLMKVRSKEADKKTTKKIVFQKSFYYEEFSNVKDEIDDPILLKFYTDTIVKVQNHEF
S6.fasta	fig|2.6945.peg.32	CDS	20836	21051	+	hypothetical protein			PGF_08035382			gtgaaacaagcacgtattaaagctggctttacgcagcaggaagccgctgaacggtttggttttacgttatcagcctggcaagccaaagaaacatccggtaaaacgtctcgtggtttagccgctggtacgtatgaattacttttgctcctggctgatgaacatccagattaccagctcgttaagagagaaaaaaatcaggataaagtgactaaataa	MKQARIKAGFTQQEAAERFGFTLSAWQAKETSGKTSRGLAAGTYELLLLLADEHPDYQLVKREKNQDKVTK
S6.fasta	fig|2.6945.peg.33	CDS	21145	21483	+	hypothetical protein			PGF_00832702			atgaacacgtatgttatcactttccaggctttaaacactaagaaagaaaaaatcacctgctctgcttttgtccattcagaaactctcttccttgccgttcattctttcgaagataaaaatcgcggtcgtggttatgttatcacgtctgttagtgaattgttgtccgaggaactgacggcgaaaaattccctcaagaaaaatattaacttttggtttaatgagtgtggtttaagtaaatctgaggttataaacgaagtaattaactggaagaatttcgcatatacccttaaagaactggaggaagccaaaaatgaagcgataagagaactgcggagttaa	MNTYVITFQALNTKKEKITCSAFVHSETLFLAVHSFEDKNRGRGYVITSVSELLSEELTAKNSLKKNINFWFNECGLSKSEVINEVINWKNFAYTLKELEEAKNEAIRELRS
S6.fasta	fig|2.6945.peg.34	CDS	21570	21722	+	hypothetical protein			PGF_01627010			atgttatcagcaatacagactgttgaaaagggtgggcgtccggtttttcccttgatgccattctctgcttttcctgagtacatggcattactcagaaaagccctggaaaagaaagaaacaaaagcactgatagaaaaacaggaggtgctatga	MLSAIQTVEKGGRPVFPLMPFSAFPEYMALLRKALEKKETKALIEKQEVL
S6.fasta	fig|2.6945.peg.35	CDS	21719	21976	+	hypothetical protein			PGF_08225224			atgaaaaaacaggagtttttagattttatcagtgcagaacagaggcggggagctgtccggttttcgctgggatttaacagcaaaggggaaattgtattgcactggactaacgaggccgggttaagagtctggagtatactaagcggtaacaggggaaaaagtcccagccgggcaaaccgggaaagaatgagtaacctccgccgctggctccatgatgcccggcagggcatggaaggcgacacaccagaggcagaataa	MKKQEFLDFISAEQRRGAVRFSLGFNSKGEIVLHWTNEAGLRVWSILSGNRGKSPSRANRERMSNLRRWLHDARQGMEGDTPEAE
S6.fasta	fig|2.6945.repeat.3	repeat	22213	22887	+	repeat region						ttcactgcgatgcaggatagggcaaacgccgcaaaatgacgtctctgacgccattccgcaacgtttgcccggtgacctacagtcggttcttgttggagagagttatgaaatatcaggttaaagagtttattaacgaaaaatattctaaggctgttaatattttaaaggataaccttaaagaacactaccatattttttatggtttgagattaagtgagattctttttcctgccagcgaatacggctctgaaatgttttttcaggagtttgaagcgattaacagtgtaatattgcctttggtgatttttgatttgatagaccgaaagccgattatggttatcggcttcggtgaagtatgtggagttgattcacttgttgattctggtatagaagttgttt…
S6.fasta	fig|2.6945.peg.36	CDS	22248	22670	+	hypothetical protein			PGF_08225224			atgacgtctctgacgccattccgcaacgtttgcccggtgacctacagtcggttcttgttggagagagttatgaaatatcaggttaaagagtttattaacgaaaaatattctaaggctgttaatattttaaaggataaccttaaagaacactaccatattttttatggtttgagattaagtgagattctttttcctgccagcgaatacggctctgaaatgttttttcaggagtttgaagcgattaacagtgtaatattgcctttggtgatttttgatttgatagaccgaaagccgattatggttatcggcttcggtgaagtatgtggagttgattcacttgttgattctggtatagaagttgtttctttagacggtttaagcgatctgctactggttgaa…	MTSLTPFRNVCPVTYSRFLLERVMKYQVKEFINEKYSKAVNILKDNLKEHYHIFYGLRLSEILFPASEYGSEMFFQEFEAINSVILPLVIFDLIDRKPIMVIGFGEVCGVDSLVDSGIEVVSLDGLSDLLLVEKLTPLFN
S6.fasta	fig|2.6945.peg.37	CDS	22975	22691	-	hypothetical protein			PGF_00294624			atgaataaatcatggcttgaacaacaggtgcaaaatgaaaaattaaaaaaagtacaggaagagaaaaaagatggcactatccaaaaaggattgtacagggttcgtataaaagacaaatacaggtgggatttgtgggaaaatgatttcagagttgttattgcttattcgaaagatgatgcagagctaaaatttacagaaatgacaggttttaatgagcattactatatagaaagcattgaaaaaatagtgctttcagatatagaaaaaatcttactggaaaactga	MNKSWLEQQVQNEKLKKVQEEKKDGTIQKGLYRVRIKDKYRWDLWENDFRVVIAYSKDDAELKFTEMTGFNEHYYIESIEKIVLSDIEKILLEN
S6.fasta	fig|2.6945.repeat.4	repeat	22945	24312	+	repeat region						gcacctgttgttcaagccatgatttattcataaatcccccacggttaacgtctttaggctcggtttttacttaacgaaatcttccggttttacacctgtttttaccttcatatacttgccctccccccttagcttcggctgaagttcggtaaagtaccatccggcaacggtaataatgcctaaaaatacaaaaatagcaggcttcagaacatcaatagctgatacagcgcataactcaatattgagattagtacaagttccctcatcaggtgcatagaacccccataagcctatacctataaggaacatccccaatatcggttggatgtataacaagtagatattaataagagttttaatatatctgaatatgaacatttttctttccttaggtttctt…
S6.fasta	fig|2.6945.peg.38	CDS	23361	23011	-	hypothetical protein			PGF_00310956			ttggaaatccaaaatagaaagaaacctaaggaaagaaaaatgttcatattcagatatattaaaactcttattaatatctacttgttatacatccaaccgatattggggatgttccttataggtataggcttatgggggttctatgcacctgatgagggaacttgtactaatctcaatattgagttatgcgctgtatcagctattgatgttctgaagcctgctatttttgtatttttaggcattattaccgttgccggatggtactttaccgaacttcagccgaagctaaggggggagggcaagtatatgaaggtaaaaacaggtgtaaaaccggaagatttcgttaagtaa	MEIQNRKKPKERKMFIFRYIKTLINIYLLYIQPILGMFLIGIGLWGFYAPDEGTCTNLNIELCAVSAIDVLKPAIFVFLGIITVAGWYFTELQPKLRGEGKYMKVKTGVKPEDFVK
S6.fasta	fig|2.6945.peg.39	CDS	23839	23528	-	hypothetical protein			PGF_03927955			atgcataccgtacaaggggaaattttcatggctttaaaactaaaccgcccgaacatcgatgaatctcagcaaccagcaacaaacgcagaaaccgcgcgttttatctccggcgctaccagagcgcctgtagcgggtaaaccaaagttgatgaacttcagactgccagcgtactttgaggagatcctggaagcggaggcgcagagaacaggccagagcaagacaaccgttctaaaggcagcgctggccgcattcgataacctggacgagaacctgaaaaaccactggctgcttgaatctgcaaaattagggtag	MHTVQGEIFMALKLNRPNIDESQQPATNAETARFISGATRAPVAGKPKLMNFRLPAYFEEILEAEAQRTGQSKTTVLKAALAAFDNLDENLKNHWLLESAKLG
S6.fasta	fig|2.6945.peg.40	CDS	24319	23912	-	hypothetical protein			PGF_05454690			ttggtgtccggccacgacagccaggagttccgtagcgccctgacagtatcagatatcgtggtgacactggttaaaccgtcctctgatttcgaaagcgaaacactgaccagtgttacagagaaaatccgcaccgctcagaaagctaacgcagctctggaaccgtgggtgctgttcaccagaatcaactcagcgaaaccccgccacagaaaagcggccattgatctggataaattactgcgttcggacaacatctggattcaacctctgaaaacccggatatccgagctggatgtgtatgaaagcgcctgtaatgaaggggcaggggtacatgacgttagccgggcatcgagcctttcaacagcgaaagcacagattgaacttgtggcacaggaaattggc…	MVSGHDSQEFRSALTVSDIVVTLVKPSSDFESETLTSVTEKIRTAQKANAALEPWVLFTRINSAKPRHRKAAIDLDKLLRSDNIWIQPLKTRISELDVYESACNEGAGVHDVSRASSLSTAKAQIELVAQEIGIL
S6.fasta	fig|2.6945.peg.41	CDS	25099	24449	-	hypothetical protein			PGF_01641018			atggatatcaaacctaactcagtgatccacctggagccaggcgaaacattacccggctataccaatctgaaacccgtacctgataagtatttcgatgagttaaaggcactcataaataaactcaatactcaatccggtaatatttacctcaagttaaaacagatgtacgcctttttggatcgttttaacaaagaatttgtgagcacgtttacctcctgtcaaaaggggtgctcttcgtgctgtaaaatggatgttcatttaaccgcgcttgaggcaacacatattgcacaagcaagtaaacttactgccagagacaacccgcttacgaccgggcatgagtcaaaatgtccgtttttgtctgagaagggaacatgctcaatctacaattaccgcccgctg…	MDIKPNSVIHLEPGETLPGYTNLKPVPDKYFDELKALINKLNTQSGNIYLKLKQMYAFLDRFNKEFVSTFTSCQKGCSSCCKMDVHLTALEATHIAQASKLTARDNPLTTGHESKCPFLSEKGTCSIYNYRPLLCRTYHVLTPPEMCNDLDAQVMQYGSQSANMGNHIYKTIAEWIYFQTYHCTGKLETKDIRDYFPYPREDIQRFLHHNPPRPFC
S6.fasta	fig|2.6945.peg.42	CDS	25236	25355	+	hypothetical protein						ttgatttttgccagcaatattacccgctcgatgcccgccctgggcgtgaaattgccagcaaaaaagattgccgctatcaaaggtgtggtttatattatctgtatcgtacgatacagataa	MIFASNITRSMPALGVKLPAKKIAAIKGVVYIICIVRYR
S6.fasta	fig|2.6945.peg.43	CDS	25372	25551	+	hypothetical protein			PGF_08225224			atgactgaaaaaatcactgacgaggaactggtagatttgttggaggcgctcaaaagagcacatggtatgggcgtttgttcaaaggcggttaagctggcacagcgttgcgctgatgtgttccctgctattgttgcagagttacaggaatatcggaacgccgctaagcgaacttcagcatga	MTEKITDEELVDLLEALKRAHGMGVCSKAVKLAQRCADVFPAIVAELQEYRNAAKRTSA
S6.fasta	fig|2.6945.peg.44	CDS	25548	26369	+	hypothetical protein			PGF_00161801			atgacaagagccacggaacgcgcttacagcgagctacaacaggcgtttgatttctataaccagcgcctttttgacggcgaactccctgactgtctgattacgttccagcgcggcaagaacacaatgggctatttcagttacaggcgctttgttgctgctgacggcagcggcaggatgattgatgaaatcgccctcaatcctgaatacttcccggtgtacccgcttattgaagtcatgcaaacgctggttcatgagcagtgccatatgtggcagtaccactacggcaacccgtcgcgtaagacgtaccacaatgcgcagtgggcggcaaaaatggaaagtatcggacttatgccctcctccaccgggagacctggtggtgcgaaagtcggccagaagatt…	MTRATERAYSELQQAFDFYNQRLFDGELPDCLITFQRGKNTMGYFSYRRFVAADGSGRMIDEIALNPEYFPVYPLIEVMQTLVHEQCHMWQYHYGNPSRKTYHNAQWAAKMESIGLMPSSTGRPGGAKVGQKINDYPIPGGRFQRVTLELFQGQFALSWFDRFPVQVEQQKDMTAVIEQWRETLALAHQNAEAGIDIEAVLSMALLPSVSPQNGSHSDDMAGSNDNDLSVAAFEDKPKRNKVKYQCRGCGAAVWGKAGLNIECGDCELAFIEN
S6.fasta	fig|2.6945.peg.45	CDS	26479	26733	+	hypothetical protein			PGF_00397880			atggggcattacacaatcagaacgaatgacgacgaagatcaggccattaaaaaggcgcaggaagcgaccggacaggcatcagccagcaaaacctttatgacggctatccttgagcttcagcgtaacagagacgagatggcgcagctacggcgtgaactggcgcaggaaaaagcgcggagtcaggagctggtatcatcggtaaaacaattccgttccagcctgaacaatctgtttgatctggctgacaacccttaa	MGHYTIRTNDDEDQAIKKAQEATGQASASKTFMTAILELQRNRDEMAQLRRELAQEKARSQELVSSVKQFRSSLNNLFDLADNP
S6.fasta	fig|2.6945.peg.46	CDS	26751	27026	+	hypothetical protein			PGF_10676591			gtgcataccacaaatgcgattatcctgtgcctggtgtcatatccctgcatcgttgcatgggttatctataaaaacagatttgtcgattacttgtttttaactctgcttgcttgtttggggagcattttttcagtcgtattgtataaacagcccgactactcattgaccatatatcaggccgttgctgtcggctatgctgccgtgatcatgccaacggtgttagttttgagtgtcgttaatatcttcatgggaaaagcagagagaacgtgcaaatga	MHTTNAIILCLVSYPCIVAWVIYKNRFVDYLFLTLLACLGSIFSVVLYKQPDYSLTIYQAVAVGYAAVIMPTVLVLSVVNIFMGKAERTCK
S6.fasta	fig|2.6945.peg.47	CDS	27017	27301	+	hypothetical protein			PGF_03300714			gtgcaaatgaatacactggctgcactggaaaatacgtttcgtgatatgagaaagcatggctgccaaacagtcatggtcacgcagtctttagctgattttggccgctacagctataaaccgcgccctgcatttcaggactggatcgaacggctgaagactggcgaacgtctgccgcgaggccgttactttgttggcaagaagcctggtggccgcctggtgctcattgatgaattggggggaacatggacagaaaaagtaacagtgattcataccaacgctggatga	MQMNTLAALENTFRDMRKHGCQTVMVTQSLADFGRYSYKPRPAFQDWIERLKTGERLPRGRYFVGKKPGGRLVLIDELGGTWTEKVTVIHTNAG
S6.fasta	fig|2.6945.peg.48	CDS	27298	27444	+	hypothetical protein			PGF_00148442			atgatagagaaggctgacaaaagggaaaggacgcaaatcagtatgtcgttcgtaaagatgaaggacgtactttttaacgtgctggctatcggtactgttttagcagccctggtggtgatcttttatgaagtgcaaagcagcttataa	MIEKADKRERTQISMSFVKMKDVLFNVLAIGTVLAALVVIFYEVQSSL
S6.fasta	fig|2.6945.peg.49	CDS	27668	27474	-	hypothetical protein			PGF_06623578			aaattgttctgcggcaaacccaacaacataaggacgttagggttgatggttgccgaaatcgcggtgcgttacgtgaattctgaggttttgcgagggggattgggcgcgagaatttacgagagagcgccggaacaatgccgggatcacaaaccatcacccgtgaaagaaatcttccggcattgcccggtcaggtag	KLFCGKPNNIRTLGLMVAEIAVRYVNSEVLRGGLGARIYERAPEQCRDHKPSPVKEIFRHCPVR
